# Supplementary material for: Nanoparticles destabilizing the cell membranes triggered by NIR light for cancer imaging and photo-immunotherapy
Source: Nat Commun. 2024 Jul 17;15:6026. doi: 10.1038/s41467-024-50020-w (PMC11255282; doi:10.1038/s41467-024-50020-w)
Supplement: Supplementary file 4 — Source Data [file 41467_2024_50020_MOESM4_ESM.xlsx]

## Sheet: Figure 2
		Wavelength (nm)	Abs	FL
Figure 2b		400	0.19286					Figure 2d		S1	1.36	T1	0.85
		401	0.189184							S2	1.52	T2	1.25
		402	0.185684							S3	1.55	T3	1.29
		403	0.181309							S4	1.82	T4	1.48
		404	0.177109							S5	2.26	T5	1.82
		405	0.172559							S6	2.6	T6	2.51
		406	0.167133
		407	0.162058
		408	0.156283
		409	0.150683
		410	0.146307
		411	0.140007
		412	0.134057
		413	0.128806
		414	0.123381
		415	0.117781
		416	0.113056
		417	0.107805
		418	0.102905					Figure 2e
		419	0.09818								DPBF + L	Aza-TPA-Bodipy@DPBF + L	Aza-TPA-Bodipy + L	ICG@DPBF + L
		420	0.09363							0	0	0	0	0
		421	0.089604							30	0.020488	0.428322	-0.04747	-0.02
		422	0.085929							60	0.037123	0.818251	-0.03662	0.03927
		423	0.082604							90	0.041942	1.04641	-0.01115	0.041013
		424	0.079454							120	0.059486	1.23772	0.016411	0.081476
		425	0.077004							150	0.067604	1.34911	0.029092	0.157561
		426	0.074379
		427	0.072104
		428	0.069828
		429	0.067903
		430	0.066678
		431	0.065103
		432	0.064228
		433	0.063528
		434	0.062478
		435	0.062128
		436	0.061778
		437	0.060728
		438	0.060728
		439	0.060378
		440	0.060378
		441	0.060553
		442	0.060378
		443	0.060728
		444	0.060903
		445	0.060903
		446	0.060553
		447	0.060378
		448	0.060553
		449	0.061078
		450	0.060903
		451	0.061253
		452	0.061253
		453	0.061078
		454	0.061078
		455	0.060903
		456	0.061953
		457	0.061953
		458	0.062128
		459	0.062303
		460	0.062128
		461	0.061778
		462	0.062653
		463	0.062828
		464	0.063003
		465	0.063353
		466	0.063178
		467	0.063703
		468	0.063878
		469	0.064053
		470	0.064228
		471	0.064578
		472	0.064928
		473	0.065103
		474	0.065628
		475	0.065978
		476	0.066328
		477	0.066678
		478	0.067378
		479	0.067553
		480	0.067728
		481	0.068778
		482	0.068953
		483	0.069478
		484	0.069653
		485	0.070529
		486	0.071054
		487	0.071579
		488	0.071404
		489	0.072104
		490	0.072804
		491	0.072979
		492	0.073679
		493	0.074204
		494	0.074379
		495	0.075954
		496	0.076479
		497	0.076304
		498	0.077004
		499	0.078054
		500	0.078754
		501	0.079104
		502	0.080154
		503	0.080854
		504	0.081554
		505	0.082254
		506	0.082954
		507	0.083829
		508	0.084704
		509	0.085404
		510	0.086454
		511	0.087329
		512	0.088204
		513	0.089429
		514	0.089954
		515	0.091005
		516	0.092405
		517	0.093455
		518	0.09433
		519	0.095555
		520	0.096255
		521	0.09748
		522	0.09853
		523	0.09958
		524	0.100805
		525	0.101855
		526	0.103255
		527	0.10413
		528	0.10518
		529	0.10623
		530	0.107105
		531	0.108155
		532	0.10973
		533	0.110781
		534	0.111656
		535	0.112881
		536	0.113756
		537	0.114981
		538	0.116206
		539	0.117256
		540	0.118656
		541	0.119706
		542	0.120581
		543	0.121981
		544	0.123381
		545	0.124606
		546	0.126356
		547	0.127406
		548	0.128981
		549	0.130732
		550	0.132132
		551	0.133882
		552	0.135457
		553	0.137382
		554	0.139307
		555	0.141057
		556	0.143157
		557	0.145257
		558	0.147182
		559	0.149632
		560	0.151908
		561	0.154358
		562	0.156808
		563	0.159958
		564	0.162583
		565	0.165208
		566	0.168183
		567	0.171159
		568	0.174309
		569	0.177809
		570	0.181134
		571	0.184284
		572	0.187959
		573	0.19146
		574	0.195135
		575	0.198985
		576	0.20266
		577	0.206685
		578	0.210711
		579	0.214911
		580	0.218936
		581	0.223136
		582	0.227511
		583	0.231712
		584	0.235912
		585	0.240812
		586	0.245537
		587	0.250088
		588	0.254988
		589	0.259538
		590	0.264263
		591	0.268988
		592	0.273889
		593	0.278789
		594	0.283339
		595	0.288239
		596	0.29314
		597	0.29804
		598	0.30294
		599	0.30819
		600	0.313091
		601	0.317991
		602	0.323066
		603	0.327966
		604	0.332867
		605	0.337767
		606	0.342492
		607	0.347392
		608	0.352293
		609	0.357193
		610	0.362093
		611	0.366818
		612	0.371194
		613	0.375744
		614	0.380119
		615	0.384844
		616	0.389044
		617	0.39342
		618	0.398145
		619	0.402345
		620	0.406195
		621	0.410221
		622	0.414421
		623	0.418446
		624	0.422296
		625	0.425621
		626	0.429121
		627	0.432972
		628	0.436297
		629	0.439622
		630	0.442947
		631	0.446097
		632	0.448897
		633	0.451348
		634	0.453973
		635	0.456948
		636	0.459573
		637	0.461848
		638	0.464123
		639	0.466223
		640	0.468323
		641	0.470424
		642	0.471999
		643	0.473574
		644	0.474974
		645	0.476549
		646	0.478299
		647	0.479699
		648	0.480574
		649	0.481624
		650	0.482499
		651	0.483374
		652	0.484249
		653	0.484774
		654	0.485474
		655	0.485649
		656	0.485999
		657	0.486524
		658	0.486524
		659	0.486349
		660	0.486699
		661	0.486349
		662	0.486174
		663	0.485999
		664	0.485824
		665	0.485299
		666	0.484949
		667	0.484424
		668	0.483724
		669	0.483024
		670	0.482499
		671	0.481799
		672	0.481099
		673	0.480224
		674	0.479174
		675	0.478299
		676	0.477424
		677	0.476549
		678	0.475149
		679	0.474099
		680	0.472699
		681	0.471474
		682	0.470249
		683	0.468848
		684	0.467973
		685	0.466573
		686	0.465173
		687	0.463773
		688	0.462198
		689	0.460448
		690	0.458698
		691	0.457473
		692	0.455898
		693	0.454848
		694	0.453448
		695	0.452223
		696	0.450123
		697	0.448722
		698	0.447147
		699	0.445397
		700	0.443822
		701	0.442247
		702	0.440672
		703	0.439097
		704	0.437347
		705	0.436122
		706	0.434897
		707	0.433322
		708	0.431922
		709	0.430522
		710	0.428946
		711	0.427896
		712	0.427021
		713	0.425971
		714	0.425096
		715	0.423871
		716	0.422646
		717	0.422121
		718	0.420896
		719	0.419846
		720	0.419321
		721	0.418971
		722	0.418096
		723	0.417746
		724	0.417571
		725	0.417046
		726	0.417046
		727	0.417221
		728	0.416871
		729	0.417921
		730	0.417746
		731	0.418096
		732	0.418271
		733	0.418621
		734	0.419846
		735	0.420196
		736	0.420546
		737	0.421771
		738	0.422821
		739	0.424046
		740	0.424921
		741	0.426146
		742	0.427196
		743	0.428596
		744	0.429471
		745	0.431397
		746	0.432447
		747	0.434372
		748	0.435772
		749	0.436647
		750	0.438047
		751	0.440147
		752	0.441372
		753	0.443647
		754	0.445397
		755	0.446622
		756	0.449247
		757	0.450823
		758	0.452923
		759	0.455023
		760	0.456598
		761	0.459398
		762	0.461498
		763	0.463598
		764	0.466748
		765	0.468673
		766	0.471474
		767	0.474974
		768	0.477249
		769	0.480224
		770	0.483899
		771	0.487399
		772	0.491075
		773	0.495275
		774	0.498425
		775	0.503325
		776	0.50805
		777	0.512426
		778	0.518026
		779	0.522751
		780	0.528351
		781	0.534302
		782	0.540777
		783	0.546027
		784	0.553203
		785	0.560378
		786	0.567378
		787	0.575429
		788	0.583479
		789	0.591705
		790	0.60028
		791	0.60903
		792	0.618656
		793	0.627931
		794	0.636857
		795	0.646657
		796	0.657683
		797	0.667833
		798	0.679034
		799	0.69006
		800	0.701785
		801	0.712986
		802	0.724361
		803	0.736087
		804	0.747812
		805	0.759713
		806	0.772139
		807	0.784214
		808	0.796465
		809	0.809065
		810	0.821316
		811	0.833392
		812	0.844592
		813	0.856668
		814	0.868218
		815	0.879769
		816	0.89097
		817	0.901995
		818	0.912321
		819	0.922296
		820	0.931747
		821	0.940147
		822	0.949772
		823	0.958348
		824	0.964998
		825	0.970774
		826	0.977074
		827	0.983724
		828	0.987924
		829	0.991775
		830	0.99545
		831	0.997725
		832	0.999475
		833	1
		834	0.999475
		835	0.99825
		836	0.9958
		837	0.992475
		838	0.988974
		839	0.984249
		840	0.978649
		841	0.972874
		842	0.966748
		843	0.958348
		844	0.948372
		845	0.937872
		846	0.927371
		847	0.917221
		848	0.904795
		849	0.892895
		850	0.879594
		851	0.864893
		852	0.849492
		853	0.834092
		854	0.820091
		855	0.805565
		856	0.788064
		857	0.770564
		858	0.709835
		859	0.656283
		860	0.639482
		861	0.622506
		862	0.60553
		863	0.588729
		864	0.571929
		865	0.555828
		866	0.539902
		867	0.523976
		868	0.508575
		869	0.493175
		870	0.478124
		871	0.463248
		872	0.448547
		873	0.433847
		874	0.419671
		875	0.40567
		876	0.39202
		877	0.378894
		878	0.366468
		879	0.354043
		880	0.341442
		881	0.329366
		882	0.317641
		883	0.305565
		884	0.294015
		885	0.283164
		886	0.272139
		887	0.261463
		888	0.251138
		889	0.240987
		890	0.231537
		891	0.222086
		892	0.212986
		893	0.204585
		894	0.19636
		895	0.188134
		896	0.180609
		897	0.172734
		898	0.165558
		899	0.158383
		900	0.151383	0.009901
		901	0.145082	0.019802
		902	0.138257	0.029703
		903	0.132132	0.009901
		904	0.126706	0.049505
		905	0.120931	0.039604
		906	0.115681	0.009901
		907	0.110256	0.019802
		908	0.10518	0.049505
		909	0.100455	0.039604
		910	0.09573	0.049505
		911	0.091005	0.049505
		912	0.086804	0.029703
		913	0.082604	0.029703
		914	0.078579	0.019802
		915	0.075079	0.029703
		916	0.071579	0.069307
		917	0.067903	0.069307
		918	0.064578	0.059406
		919	0.061603	0.069307
		920	0.058453	0.039604
		921	0.055828	0.049505
		922	0.053378	0.059406
		923	0.050403	0.069307
		924	0.047952	0.069307
		925	0.045677	0.089109
		926	0.043752	0.089109
		927	0.041652	0.108911
		928	0.039727	0.108911
		929	0.037802	0.09901
		930	0.036577	0.118812
		931	0.034477	0.09901
		932	0.032727	0.09901
		933	0.030977	0.118812
		934	0.029401	0.168317
		935	0.028176	0.148515
		936	0.026776	0.158416
		937	0.025376	0.168317
		938	0.024151	0.178218
		939	0.022926	0.178218
		940	0.022226	0.19802
		941	0.021001	0.227723
		942	0.019951	0.217822
		943	0.018901	0.227723
		944	0.017851	0.227723
		945	0.016451	0.267327
		946	0.015751	0.267327
		947	0.015226	0.257426
		948	0.014176	0.277228
		949	0.013826	0.316832
		950	0.012776	0.306931
		951	0.012251	0.336634
		952	0.011901	0.346535
		953	0.011026	0.386139
		954	0.010851	0.386139
		955	0.010151	0.405941
		956	0.009625	0.415842
		957	0.008925	0.445545
		958	0.008925	0.465347
		959	0.008225	0.475248
		960	0.00735	0.514851
		961	0.007525	0.49505
		962	0.00665	0.524752
		963	0.00665	0.544554
		964	0.005775	0.574257
		965	0.0056	0.584158
		966	0.0056	0.60396
		967	0.005075	0.594059
		968	0.005075	0.623762
		969	0.004025	0.623762
		970	0.004375	0.653465
		971	0.004375	0.673267
		972	0.004025	0.693069
		973	0.00315	0.722772
		974	0.0035	0.742574
		975	0.0028	0.722772
		976	0.002625	0.782178
		977	0.001925	0.782178
		978	0.00175	0.821782
		979	0.0021	0.811881
		980	0.002275	0.821782
		981	0.001575	0.841584
		982	0.000875	0.841584
		983	0.0014	0.851485
		984	0.001225	0.871287
		985	0.001925	0.90099
		986	0.000875	0.881188
		987	0.001225	0.891089
		988	0.000525	0.881188
		989	0.0014	0.881188
		990	0.000525	0.930693
		991	0.001225	0.960396
		992	0	0.930693
		993	0.000875	0.960396
		994	0	0.940594
		995	0.000525	0.960396
		996	-0.00018	0.990099
		997	0.000175	0.950495
		998	-0.00018	0.980198
		999	0.000175	0.970297
		1000	0	1
		1001		0.980198
		1002		0.990099
		1003		1
		1004		0.960396
		1005		0.970297
		1006		0.970297
		1007		0.970297
		1008		0.980198
		1009		0.990099
		1010		0.970297
		1011		1
		1012		0.970297
		1013		0.970297
		1014		1
		1015		1
		1016		0.950495
		1017		1
		1018		0.980198
		1019		0.990099
		1020		0.990099
		1021		0.970297
		1022		0.940594
		1023		0.960396
		1024		0.950495
		1025		0.970297
		1026		0.930693
		1027		0.940594
		1028		0.980198
		1029		0.960396
		1030		0.940594
		1031		0.970297
		1032		0.960396
		1033		0.90099
		1034		0.940594
		1035		0.910891
		1036		0.950495
		1037		0.930693
		1038		0.910891
		1039		0.910891
		1040		0.90099
		1041		0.920792
		1042		0.920792
		1043		0.891089
		1044		0.891089
		1045		0.881188
		1046		0.891089
		1047		0.861386
		1048		0.871287
		1049		0.871287
		1050		0.871287
		1051		0.881188
		1052		0.861386
		1053		0.871287
		1054		0.831683
		1055		0.841584
		1056		0.841584
		1057		0.821782
		1058		0.861386
		1059		0.80198
		1060		0.811881
		1061		0.80198
		1062		0.80198
		1063		0.792079
		1064		0.772277
		1065		0.772277
		1066		0.811881
		1067		0.811881
		1068		0.811881
		1069		0.772277
		1070		0.772277
		1071		0.792079
		1072		0.752475
		1073		0.762376
		1074		0.752475
		1075		0.732673
		1076		0.762376
		1077		0.732673
		1078		0.712871
		1079		0.732673
		1080		0.70297
		1081		0.732673
		1082		0.712871
		1083		0.683168
		1084		0.693069
		1085		0.683168
		1086		0.683168
		1087		0.693069
		1088		0.673267
		1089		0.663366
		1090		0.673267
		1091		0.693069
		1092		0.653465
		1093		0.653465
		1094		0.643564
		1095		0.653465
		1096		0.643564
		1097		0.613861
		1098		0.613861
		1099		0.613861
		1100		0.594059
		1101		0.613861
		1102		0.613861
		1103		0.574257
		1104		0.594059
		1105		0.60396
		1106		0.554455
		1107		0.594059
		1108		0.564356
		1109		0.554455
		1110		0.574257
		1111		0.544554
		1112		0.534653
		1113		0.574257
		1114		0.534653
		1115		0.49505
		1116		0.544554
		1117		0.49505
		1118		0.514851
		1119		0.485149
		1120		0.475248
		1121		0.465347
		1122		0.445545
		1123		0.455446
		1124		0.465347
		1125		0.455446
		1126		0.445545
		1127		0.425743
		1128		0.425743
		1129		0.415842
		1130		0.39604
		1131		0.386139
		1132		0.39604
		1133		0.376238
		1134		0.386139
		1135		0.366337
		1136		0.376238
		1137		0.346535
		1138		0.376238
		1139		0.346535
		1140		0.346535
		1141		0.326733
		1142		0.336634
		1143		0.316832
		1144		0.336634
		1145		0.287129
		1146		0.287129
		1147		0.287129
		1148		0.267327
		1149		0.257426
		1150		0.287129
		1151		0.267327
		1152		0.247525
		1153		0.257426
		1154		0.267327
		1155		0.267327
		1156		0.237624
		1157		0.227723
		1158		0.237624
		1159		0.207921
		1160		0.217822
		1161		0.217822
		1162		0.178218
		1163		0.188119
		1164		0.217822
		1165		0.188119
		1166		0.19802
		1167		0.158416
		1168		0.178218
		1169		0.168317
		1170		0.158416
		1171		0.178218
		1172		0.188119
		1173		0.178218
		1174		0.158416
		1175		0.168317
		1176		0.138614
		1177		0.138614
		1178		0.138614
		1179		0.158416
		1180		0.148515
		1181		0.168317
		1182		0.128713
		1183		0.138614
		1184		0.158416
		1185		0.158416
		1186		0.158416
		1187		0.128713
		1188		0.128713
		1189		0.118812
		1190		0.128713
		1191		0.138614
		1192		0.118812
		1193		0.118812
		1194		0.128713
		1195		0.108911
		1196		0.108911
		1197		0.128713
		1198		0.108911
		1199		0.138614
		1200		0.108911
		1201		0.108911
		1202		0.089109
		1203		0.118812
		1204		0.128713
		1205		0.128713
		1206		0.108911
		1207		0.118812
		1208		0.128713
		1209		0.168317
		1210		0.138614
		1211		0.128713
		1212		0.128713
		1213		0.118812
		1214		0.128713
		1215		0.108911
		1216		0.138614
		1217		0.138614
		1218		0.138614
		1219		0.138614
		1220		0.108911
		1221		0.128713
		1222		0.118812
		1223		0.128713
		1224		0.118812
		1225		0.108911
		1226		0.128713
		1227		0.108911
		1228		0.118812
		1229		0.118812
		1230		0.128713
		1231		0.128713
		1232		0.09901
		1233		0.089109
		1234		0.108911
		1235		0.108911
		1236		0.118812
		1237		0.108911
		1238		0.108911
		1239		0.118812
		1240		0.118812
		1241		0.089109
		1242		0.09901
		1243		0.118812
		1244		0.128713
		1245		0.148515
		1246		0.128713
		1247		0.128713
		1248		0.138614
		1249		0.138614
		1250		0.138614
		1251		0.128713
		1252		0.158416
		1253		0.118812
		1254		0.108911
		1255		0.138614
		1256		0.138614
		1257		0.148515
		1258		0.158416
		1259		0.158416
		1260		0.138614
		1261		0.118812
		1262		0.118812
		1263		0.128713
		1264		0.148515
		1265		0.148515
		1266		0.108911
		1267		0.138614
		1268		0.148515
		1269		0.148515
		1270		0.138614
		1271		0.138614
		1272		0.128713
		1273		0.108911
		1274		0.108911
		1275		0.09901
		1276		0.138614
		1277		0.128713
		1278		0.128713
		1279		0.118812
		1280		0.148515
		1281		0.108911
		1282		0.118812
		1283		0.108911
		1284		0.118812
		1285		0.138614
		1286		0.148515
		1287		0.118812
		1288		0.118812
		1289		0.138614
		1290		0.09901
		1291		0.09901
		1292		0.128713
		1293		0.118812
		1294		0.128713
		1295		0.09901
		1296		0.108911
		1297		0.09901
		1298		0.089109
		1299		0.108911
		1300		0.118812
		1301		0.118812
		1302		0.118812
		1303		0.09901
		1304		0.089109
		1305		0.09901
		1306		0.118812
		1307		0.089109
		1308		0.089109
		1309		0.108911
		1310		0.09901
		1311		0.09901
		1312		0.09901
		1313		0.108911
		1314		0.079208
		1315		0.089109
		1316		0.09901
		1317		0.089109
		1318		0.09901
		1319		0.108911
		1320		0.118812
		1321		0.059406
		1322		0.069307
		1323		0.089109
		1324		0.089109
		1325		0.069307
		1326		0.079208
		1327		0.09901
		1328		0.079208
		1329		0.079208
		1330		0.079208
		1331		0.079208
		1332		0.059406
		1333		0.059406
		1334		0.089109
		1335		0.089109
		1336		0.069307
		1337		0.049505
		1338		0.039604
		1339		0.059406
		1340		0.079208
		1341		0.059406
		1342		0.059406
		1343		0.069307
		1344		0.059406
		1345		0.059406
		1346		0.069307
		1347		0.039604
		1348		0.059406
		1349		0.069307
		1350		0.039604
		1351		0.059406
		1352		0.049505
		1353		0.039604
		1354		0.039604
		1355		0.039604
		1356		0.039604
		1357		0.039604
		1358		0.009901
		1359		0.019802
		1360		0.019802
		1361		0.029703
		1362		0.009901
		1363		0.049505
		1364		0.019802
		1365		0.049505
		1366		0.019802
		1367		0.039604
		1368		0.019802
		1369		0.029703
		1370		0.039604
		1371		0
		1372		0.009901
		1373		0.029703
		1374		0.019802
		1375		0.029703
		1376		0.009901
		1377		0.019802
		1378		0.019802
		1379		0.029703
		1380		0.019802
		1381		0.029703
		1382		0.029703
		1383		0.009901
		1384		0.009901
		1385		0.039604
		1386		0.029703
		1387		0.009901
		1388		0.039604
		1389		0.029703
		1390		0.009901
		1391		0.009901
		1392		0.049505
		1393		0.049505
		1394		0.019802
		1395		0.019802
		1396		0.019802
		1397		0.039604
		1398		0.029703
		1399		0
		1400		0.019802

## Sheet: Figure 3
Figure 3d
	DLS	92.39	91.54	90.78
	PDI	0.249	0.237	0.226
Figure 3e
	Zeta potential	-10.42	-11.42	-12.13
Figure 3f					Figure 3g					Figure 3h							Figure 3i
	Wavelength (nm)	Normalized intensity (a.u.)
	nm	A															light		dark
	1200	0.073768				Wavelength (nm)	Normalized intensity (a.u.)				Magnetic field (G)	Blank	mt-NPBodipy	mt-NPBodipy + L			0.4	0	0.3	0
	1199	0.073791				900	0.836432				3400	-0.02134	-0.02203	0.0011			0.463	0	0.3489	0
	1198	0.074557				901	0.855012				3400.2	-0.02547	-0.02331	0.00228			0.536	0	0.4057	0
	1197	0.073757				902	0.868357				3400.39	-0.03099	-0.02094	0.00224			0.621	0	0.4718	0
	1196	0.075389				903	0.886489				3400.59	-0.03616	-0.01382	0.00758			0.719	0	0.5487	0
	1195	0.077437				904	0.898883				3400.78	-0.03222	-0.01723	0.01458			0.833	0	0.6381	0
	1194	0.077806				905	0.914274				3400.98	-0.01716	-0.02695	0.00962			0.965	0	0.742	0
	1193	0.077818				906	0.923342				3401.17	-0.01617	-0.02517	0.0072			1.12	0	0.8629	0
	1192	0.077766				907	0.932581				3401.37	-0.03403	-0.02364	0.00597			1.29	0	1.003	0
	1191	0.077038				908	0.940967				3401.56	-0.04051	-0.03407	0.00217			1.5	0	1.167	0
	1190	0.076151				909	0.952314				3401.76	-0.02966	-0.02729	0.00392			1.74	0	1.357	0
	1189	0.076859				910	0.955831				3401.95	-0.02025	-0.00613	0.00757			2.01	0	1.578	0
	1188	0.076905				911	0.966022				3402.15	-0.01479	-0.00379	0.01056			2.33	0	1.835	0
	1187	0.077295				912	0.966658				3402.34	-0.01357	-0.01523	0.00737			2.7	0	2.134	0
	1186	0.076847				913	0.968113				3402.54	-0.0167	-0.02025	-0.00334			3.12	0	2.482	0
	1185	0.076171				914	0.970897				3402.73	-0.0248	-0.01946	-0.0125			3.62	0	2.886	0.1338
	1184	0.076353				915	0.969433				3402.93	-0.03218	-0.02198	-0.01158			4.19	0	3.357	0.3054
	1183	0.076576				916	0.969593				3403.12	-0.02504	-0.03324	0.0032			4.85	0	3.903	0.3854
	1182	0.075117				917	0.966356				3403.32	-0.02087	-0.03701	0.01983			5.61	0	4.539	0.3235
	1181	0.074028				918	0.964408				3403.52	-0.03238	-0.02392	0.01079			6.5	0	5.279	0.1826
	1180	0.072613				919	0.950353				3403.71	-0.03667	-0.01776	-0.00483			7.53	0	6.139	0.1141
	1179	0.072177				920	0.949093				3403.91	-0.0277	-0.02001	-0.000885539			8.72	0	7.139	0.2973
	1178	0.072289				921	0.944647				3404.1	-0.02117	-0.02373	-0.00208			10.1	0	8.302	0.8695
	1177	0.070712				922	0.937371				3404.3	-0.01683	-0.02798	-0.00536			11.7	0	9.655	1.872
	1176	0.069583				923	0.931884				3404.49	-0.01007	-0.03646	0.00259			13.5	0	11.23	3.224
	1175	0.069152				924	0.92669				3404.69	-0.0111	-0.042	0.00182			15.7	0	13.06	4.739
	1174	0.068378				925	0.921384				3404.88	-0.01965	-0.03128	-0.00568			18.2	0	15.18	6.169
	1173	0.067142				926	0.913052				3405.08	-0.02478	-0.02487	-0.00336			21	0	17.66	7.261
	1172	0.067697				927	0.903797				3405.27	-0.02382	-0.02899	-0.00272			24.4	0	20.53	7.819
	1171	0.06666				928	0.897005				3405.47	-0.0228	-0.02683	0.000544606			28.2	0	23.88	7.75
	1170	0.06638				929	0.887364				3405.66	-0.025	-0.02614	0.0122			32.7	0.14	27.77	7.071
	1169	0.066417				930	0.88169				3405.86	-0.02351	-0.03948	0.00752			37.8	0.994	32.3	5.91
	1168	0.066521				931	0.869694				3406.05	-0.02841	-0.04647	0.00467			43.8	2.67	37.56	4.464
	1167	0.066088				932	0.865487				3406.25	-0.03448	-0.03759	0.01048			50.7	4.95	43.68	2.966
	1166	0.066076				933	0.856222				3406.45	-0.03513	-0.03409	0.00364			58.8	7.43	50.79	1.635
	1165	0.066538				934	0.850935				3406.64	-0.0423	-0.03459	0.00289			68.1	9.7	59.07	0.6434
	1164	0.067053				935	0.840837				3406.84	-0.03959	-0.0334	0.00426			78.8	11.4	68.69	0.09484
	1163	0.066885				936	0.834016				3407.03	-0.03477	-0.0333	0.00127			91.3	12.2	79.88	0.01463
	1162	0.066472				937	0.82822				3407.23	-0.04383	-0.02986	0.00332			106	12.1	92.89	0.3565
	1161	0.066827				938	0.82216				3407.42	-0.04203	-0.02756	0.00486			122	11.1	108	1.018
	1160	0.066888				939	0.80865				3407.62	-0.02408	-0.03142	0.00559			142	9.45	125.6	1.861
	1159	0.067263				940	0.803469				3407.81	-0.01282	-0.0359	-0.00302			164	7.37	146.1	2.737
	1158	0.067105				941	0.792905				3408.01	-0.0181	-0.0396	-0.01437			190	5.18	169.9	3.508
	1157	0.066642				942	0.783376				3408.2	-0.02932	-0.0474	-0.00988			220	3.17	197.6	4.063
	1156	0.066694				943	0.773523				3408.4	-0.04079	-0.04347	-0.000726142			255	1.58	229.8	4.329
	1155	0.066642				944	0.764363				3408.59	-0.04863	-0.02743	0.00108			295	0.545	267.2	4.282
	1154	0.065854				945	0.754379				3408.79	-0.03608	-0.02486	-0.000540179			342	0.0711	310.7	3.938
	1153	0.065709				946	0.745123				3408.98	-0.02323	-0.03452	-0.00124			396	0	361.3	3.356
	1152	0.065086				947	0.736966				3409.18	-0.03556	-0.03401	0.00162			459	0	420.2	2.623
	1151	0.06462				948	0.727039				3409.38	-0.04155	-0.02583	0.00936			531	0	488.7	1.842
	1150	0.064199				949	0.707469				3409.57	-0.02967	-0.02605	0.01416			615	0	568.3	1.119
	1149	0.064314				950	0.700572				3409.77	-0.02117	-0.03198	0.00735			712	0	660.9	0.5431
	1148	0.064774				951	0.686383				3409.96	-0.01855	-0.03417	0.00251			825	0	768.5	0.1709
	1147	0.06508				952	0.676333				3410.16	-0.02042	-0.0336	0.00209			955	0	893.8	0.00972
	1146	0.065623				953	0.663443				3410.35	-0.02337	-0.04216	-0.0014			1110	0	1039	0
	1145	0.066094				954	0.651021				3410.55	-0.02671	-0.04741	-0.000757136			1280	0	1209	0
	1144	0.065698				955	0.640588				3410.74	-0.02898	-0.04577	0.00155			1480	0	1406	0
	1143	0.06389				956	0.629378				3410.94	-0.02722	-0.04155	0.0038			1720	0	1635	0
	1142	0.061966				957	0.61744				3411.13	-0.02952	-0.0325	0.00262			1990	0	1901	0
	1141	0.065458				958	0.607045				3411.33	-0.03518	-0.03434	-0.00248			2300	0	2211	0
	1140	0.066524				959	0.597612				3411.52	-0.03757	-0.04344	0.00149			2670	0	2571	0
	1139	0.06934				960	0.590794				3411.72	-0.03411	-0.04661	0.00523			3090	0	2990	0
	1138	0.065952				961	0.580397				3411.91	-0.02912	-0.04027	-0.00519			3580	0	3477	0
	1137	0.064906				962	0.577713				3412.11	-0.02994	-0.03415	-0.00751			4150	0	4043	0
	1136	0.062653				963	0.569515				3412.3	-0.03628	-0.03044	-0.00143			4800	0	4702	0
	1135	0.067027				964	0.558544				3412.5	-0.03573	-0.02629	-0.00761			5560	0	5468	0
	1134	0.069693				965	0.555498				3412.7	-0.02442	-0.02853	-0.01045			6440	0	6358	0
	1133	0.066085				966	0.549467				3412.89	-0.02639	-0.02677	-0.00219			7460	0	7394	0
	1132	0.064363				967	0.542459				3413.09	-0.04013	-0.02636	0.00123			8630	0	8599	0
	1131	0.067572				968	0.5394				3413.28	-0.04127	-0.02886	-0.00364					10000	0
	1130	0.067408				969	0.531934				3413.48	-0.0352	-0.02403	0.00157
	1129	0.067512				970	0.528168				3413.67	-0.03896	-0.02597	0.0113
	1128	0.067798				971	0.522806				3413.87	-0.04374	-0.03245	0.00619
	1127	0.067962				972	0.51441				3414.06	-0.03514	-0.03095	0.000549034
	1126	0.067616				973	0.512039				3414.26	-0.02419	-0.0293	-0.00215
	1125	0.068107				974	0.508445				3414.45	-0.02089	-0.03828	-0.00659
	1124	0.068168				975	0.50469				3414.65	-0.02414	-0.0456	-0.00265
	1123	0.068136				976	0.501291				3414.84	-0.02472	-0.04044	-0.00173
	1122	0.068309				977	0.501138				3415.04	-0.01852	-0.02913	-0.00538
	1121	0.068234				978	0.498697				3415.23	-0.01892	-0.02224	-0.00695
	1120	0.068338				979	0.497175				3415.43	-0.02633	-0.02487	-0.01278
	1119	0.068295				980	0.497497				3415.62	-0.02919	-0.03314	-0.01014
	1118	0.068323				981	0.49222				3415.82	-0.03074	-0.04036	0.000473763
	1117	0.068075				982	0.487837				3416.02	-0.03705	-0.038	-0.00326
	1116	0.068479				983	0.484021				3416.21	-0.03888	-0.03598	-0.00902
	1115	0.068676				984	0.479327				3416.41	-0.03658	-0.04134	-0.000199246
	1114	0.06869				985	0.474967				3416.6	-0.03633	-0.04169	-0.000903249
	1113	0.068508				986	0.472901				3416.8	-0.03845	-0.03779	-0.01163
	1112	0.068387				987	0.467748				3416.99	-0.04239	-0.03856	-0.00911
	1111	0.06804				988	0.465402				3417.19	-0.03976	-0.03617	0.00255
	1110	0.068194				989	0.461367				3417.38	-0.03311	-0.03163	0.00425
	1109	0.068459				990	0.456593				3417.58	-0.02464	-0.02781	-0.0078
	1108	0.068032				991	0.45404				3417.77	-0.02246	-0.02697	-0.01452
	1107	0.06813				992	0.447401				3417.97	-0.03235	-0.04145	-0.00345
	1106	0.068858				993	0.445056				3418.16	-0.03851	-0.05226	0.00781
	1105	0.069057				994	0.440625				3418.36	-0.04021	-0.03731	0.00592
	1104	0.06954				995	0.436208				3418.55	-0.03777	-0.0259	0.0035
	1103	0.069462				996	0.430861				3418.75	-0.0355	-0.03778	-0.00285
	1102	0.069017				997	0.425918				3418.95	-0.03886	-0.04245	-0.00516
	1101	0.06865				998	0.422672				3419.14	-0.0358	-0.03727	0.00759
	1100	0.068852				999	0.418569				3419.34	-0.03192	-0.03576	0.008
	1099	0.068924				1000	0.413709				3419.53	-0.02885	-0.03668	-0.00168
	1098	0.069167				1001	0.40953				3419.73	-0.0214	-0.03864	-0.00903
	1097	0.069025				1002	0.406774				3419.92	-0.02135	-0.03353	-0.02109
	1096	0.069135				1003	0.400997				3420.12	-0.02731	-0.03385	-0.02342
	1095	0.069311				1004	0.400644				3420.31	-0.03421	-0.04479	-0.01039
	1094	0.069389				1005	0.393299				3420.51	-0.04376	-0.05219	-0.00986
	1093	0.069389				1006	0.389753				3420.7	-0.05117	-0.05015	-0.02315
	1092	0.069436				1007	0.385431				3420.9	-0.04631	-0.03906	-0.02043
	1091	0.068751				1008	0.380864				3421.09	-0.03002	-0.03729	-0.00549
	1090	0.068826				1009	0.376398				3421.29	-0.02347	-0.03816	-0.00593
	1089	0.06928				1010	0.372576				3421.48	-0.03354	-0.02947	-0.02308
	1088	0.069522				1011	0.370017				3421.68	-0.04202	-0.02975	-0.02368
	1087	0.069248				1012	0.364826				3421.88	-0.04082	-0.03435	-0.01324
	1086	0.06904				1013	0.360294				3422.07	-0.03556	-0.03544	-0.01313
	1085	0.069384				1014	0.355848				3422.27	-0.02719	-0.04202	-0.01393
	1084	0.069369				1015	0.354791				3422.46	-0.02937	-0.04899	-0.01469
	1083	0.069566				1016	0.349123				3422.66	-0.04148	-0.04643	-0.00731
	1082	0.069947				1017	0.34431				3422.85	-0.04609	-0.04091	0.00874
	1081	0.070013				1018	0.339489				3423.05	-0.0421	-0.03975	0.01167
	1080	0.070498				1019	0.338607				3423.24	-0.03553	-0.03717	-0.0005756
	1079	0.070669				1020	0.334902				3423.44	-0.0359	-0.03211	-0.01069
	1078	0.07047				1021	0.329091				3423.63	-0.0347	-0.03424	-0.01696
	1077	0.070247				1022	0.32783				3423.83	-0.03059	-0.03922	-0.01399
	1076	0.069892				1023	0.321822				3424.02	-0.03068	-0.04262	-0.00426
	1075	0.069958				1024	0.317888				3424.22	-0.02488	-0.04625	-0.01052
	1074	0.070114				1025	0.313722				3424.41	-0.02326	-0.04016	-0.02255
	1073	0.070025				1026	0.309457				3424.61	-0.03081	-0.02889	-0.01775
	1072	0.070319				1027	0.304301				3424.8	-0.02969	-0.02631	-0.00392
	1071	0.070279				1028	0.304278				3425	-0.02642	-0.02851	0.00131
	1070	0.069837				1029	0.297713				3425.2	-0.02712	-0.03062	-0.00684
	1069	0.070117				1030	0.294546				3425.39	-0.03237	-0.03917	-0.01416
	1068	0.070065				1031	0.291134				3425.59	-0.04556	-0.04797	-0.00964
	1067	0.070143				1032	0.287063				3425.78	-0.05058	-0.05158	-0.00419
	1066	0.070366				1033	0.284603				3425.98	-0.04324	-0.05391	-0.00922
	1065	0.070184				1034	0.279049				3426.17	-0.03307	-0.05557	-0.02075
	1064	0.069398				1035	0.275026				3426.37	-0.02581	-0.05931	-0.02308
	1063	0.068979				1036	0.271917				3426.56	-0.02802	-0.0582	-0.00876
	1062	0.069297				1037	0.269578				3426.76	-0.03737	-0.05055	0.0021
	1061	0.069453				1038	0.265978				3426.95	-0.0446	-0.04797	-0.00314
	1060	0.069464				1039	0.260637				3427.15	-0.04261	-0.04464	-0.00507
	1059	0.069929				1040	0.259024				3427.34	-0.03515	-0.03785	0.000619877
	1058	0.070325				1041	0.254304				3427.54	-0.0386	-0.04426	-0.00467
	1057	0.070527				1042	0.250039				3427.73	-0.04234	-0.05826	-0.01392
	1056	0.07034				1043	0.247343				3427.93	-0.03262	-0.05603	-0.01358
	1055	0.070126				1044	0.243107				3428.12	-0.02967	-0.04221	-0.01119
	1054	0.070452				1045	0.241194				3428.32	-0.03922	-0.04503	-0.00917
	1053	0.070654				1046	0.236016				3428.52	-0.04901	-0.05166	-0.00428
	1052	0.070348				1047	0.231894				3428.71	-0.04961	-0.03956	-0.00309
	1051	0.070192				1048	0.230898				3428.91	-0.04294	-0.03302	-0.01362
	1050	0.070582				1049	0.226232				3429.1	-0.04499	-0.03993	-0.02253
	1049	0.070504				1050	0.222681				3429.3	-0.0538	-0.0437	-0.01926
	1048	0.070363				1051	0.220182				3429.49	-0.055	-0.0445	-0.01504
	1047	0.070319				1052	0.218549				3429.69	-0.04553	-0.04644	-0.01622
	1046	0.069791				1053	0.213489				3429.88	-0.03574	-0.04421	-0.01112
	1045	0.069707				1054	0.211474				3430.08	-0.0378	-0.04126	-0.00427
	1044	0.069837				1055	0.206853				3430.27	-0.0411	-0.0417	-0.00559
	1043	0.070071				1056	0.204762				3430.47	-0.03964	-0.03975	-0.00261
	1042	0.070288				1057	0.201452				3430.66	-0.04476	-0.0383	0.00113
	1041	0.070114				1058	0.200109				3430.86	-0.04375	-0.03896	0.00306
	1040	0.069421				1059	0.196961				3431.05	-0.03481	-0.04143	-0.00487
	1039	0.06917				1060	0.192967				3431.25	-0.0393	-0.04986	-0.02378
	1038	0.069453				1061	0.188998				3431.45	-0.04379	-0.05451	-0.02118
	1037	0.069886				1062	0.186872				3431.64	-0.03284	-0.04744	-0.00741
	1036	0.070354				1063	0.184224				3431.84	-0.02594	-0.05121	-0.00958
	1035	0.070576				1064	0.181847				3432.03	-0.03396	-0.06286	-0.02265
	1034	0.070126				1065	0.177356				3432.23	-0.03853	-0.0605	-0.02731
	1033	0.069629				1066	0.176971				3432.42	-0.03577	-0.04895	-0.01432
	1032	0.069499				1067	0.172779				3432.62	-0.03733	-0.04088	-0.00254
	1031	0.06625				1068	0.16944				3432.81	-0.04174	-0.04295	-0.00336
	1030	0.068621				1069	0.16818				3433.01	-0.04781	-0.04673	-0.0067
	1029	0.074389				1070	0.164466				3433.2	-0.04463	-0.04663	-0.00425
	1028	0.07248				1071	0.162559				3433.4	-0.03439	-0.04105	-0.00391
	1027	0.070322				1072	0.15847				3433.59	-0.03086	-0.03594	-0.00961
	1026	0.070354				1073	0.157136				3433.79	-0.03027	-0.04168	-0.00991
	1025	0.070767				1074	0.153791				3433.98	-0.03116	-0.04678	-0.000757136
	1024	0.070692				1075	0.153205				3434.18	-0.03131	-0.04248	-0.00241
	1023	0.070816				1076	0.149049				3434.38	-0.035	-0.04494	-0.00951
	1022	0.07092				1077	0.147769				3434.57	-0.04453	-0.05099	-0.00749
	1021	0.070935				1078	0.145465				3434.77	-0.0463	-0.04785	-0.00562
	1020	0.071108				1079	0.141302				3434.96	-0.03892	-0.043	-0.00569
	1019	0.07118				1080	0.140882				3435.16	-0.03672	-0.03869	-0.0106
	1018	0.071582				1081	0.135268				3435.35	-0.03876	-0.03174	-0.01502
	1017	0.072379				1082	0.135968				3435.55	-0.03502	-0.0329	-0.01335
	1016	0.072879				1083	0.133785				3435.74	-0.03485	-0.04809	-0.01
	1015	0.072711				1084	0.131767				3435.94	-0.03731	-0.05738	-0.00762
	1014	0.072442				1085	0.128119				3436.13	-0.02964	-0.04594	-0.00707
	1013	0.072494				1086	0.126219				3436.33	-0.02324	-0.04095	-0.00807
	1012	0.07265				1087	0.12438				3436.52	-0.02711	-0.05753	-0.00793
	1011	0.072451				1088	0.122738				3436.72	-0.03631	-0.0544	-0.01138
	1010	0.073107				1089	0.121054				3436.91	-0.0474	-0.03757	-0.02304
	1009	0.072832				1090	0.11896				3437.11	-0.05189	-0.03702	-0.02759
	1008	0.073069				1091	0.116538				3437.3	-0.0418	-0.04329	-0.01661
	1007	0.072985				1092	0.116063				3437.5	-0.02789	-0.04841	-0.0045
	1006	0.072962				1093	0.113635				3437.7	-0.02483	-0.04692	-0.00549
	1005	0.073913				1094	0.110335				3437.89	-0.03437	-0.04552	-0.01837
	1004	0.074638				1095	0.108355				3438.09	-0.04663	-0.04427	-0.02714
	1003	0.074684				1096	0.107394				3438.28	-0.04212	-0.03967	-0.02236
	1002	0.074716				1097	0.104933				3438.48	-0.0306	-0.04084	-0.01483
	1001	0.074378				1098	0.103138				3438.67	-0.0268	-0.04667	-0.01872
	1000	0.074398				1099	0.101468				3438.87	-0.02487	-0.04751	-0.02238
	999	0.074482				1100	0.100004				3439.06	-0.02809	-0.04863	-0.0182
	998	0.07432				1101	0.098699				3439.26	-0.0347	-0.052	-0.01172
	997	0.074421				1102	0.096445				3439.45	-0.04653	-0.04437	-0.00205
	996	0.074444				1103	0.095156				3439.65	-0.05486	-0.04569	-0.000743853
	995	0.07501				1104	0.093399				3439.84	-0.05145	-0.05338	-0.00766
	994	0.075137				1105	0.090656				3440.04	-0.04437	-0.04408	-0.00925
	993	0.074695				1106	0.091035				3440.23	-0.03198	-0.04247	-0.00818
	992	0.074721				1107	0.089456				3440.43	-0.02321	-0.05356	-0.0098
	991	0.074349				1108	0.087486				3440.62	-0.02149	-0.06069	-0.01652
	990	0.074164				1109	0.08593				3440.82	-0.02508	-0.06476	-0.02662
	989	0.074704				1110	0.08438				3441.02	-0.03462	-0.0671	-0.02159
	988	0.074898				1111	0.081942				3441.21	-0.03662	-0.0594	-0.00703
	987	0.075106				1112	0.082601				3441.41	-0.02686	-0.04032	-0.00706
	986	0.074944				1113	0.080497				3441.6	-0.02178	-0.03241	-0.00842
	985	0.075169				1114	0.080284				3441.8	-0.02687	-0.03739	0.00306
	984	0.075279				1115	0.078804				3441.99	-0.03315	-0.03164	0.00383
	983	0.074753				1116	0.077155				3442.19	-0.03883	-0.02529	-0.00554
	982	0.074609				1117	0.074641				3442.38	-0.04151	-0.02927	-0.00643
	981	0.074597				1118	0.07415				3442.58	-0.04225	-0.04115	-0.01236
	980	0.075643				1119	0.073278				3442.77	-0.04565	-0.05433	-0.02348
	979	0.07653				1120	0.070073				3442.97	-0.04824	-0.05377	-0.02927
	978	0.076316				1121	0.069978				3443.16	-0.04055	-0.04524	-0.02792
	977	0.075423				1122	0.068431				3443.36	-0.03404	-0.03994	-0.02459
	976	0.075738				1123	0.067161				3443.55	-0.03746	-0.04535	-0.0218
	975	0.075738				1124	0.065506				3443.75	-0.04114	-0.0481	-0.0157
	974	0.075559				1125	0.066187				3443.95	-0.04198	-0.04293	-0.01138
	973	0.075403				1126	0.063737				3444.14	-0.04421	-0.04313	-0.01421
	972	0.075524				1127	0.063059				3444.34	-0.0485	-0.04368	-0.01928
	971	0.076041				1128	0.060898				3444.53	-0.03936	-0.04276	-0.01731
	970	0.076105				1129	0.059166				3444.73	-0.03389	-0.03704	-0.0157
	969	0.076192				1130	0.05908				3444.92	-0.03842	-0.0332	-0.0229
	968	0.075701				1131	0.056916				3445.12	-0.03535	-0.04319	-0.02296
	967	0.076544				1132	0.056588				3445.31	-0.03448	-0.04899	-0.00741
	966	0.077142				1133	0.053075				3445.51	-0.0377	-0.0437	0.00121
	965	0.077881				1134	0.052327				3445.7	-0.04524	-0.04094	-0.00677
	964	0.077399				1135	0.052957				3445.9	-0.04999	-0.03642	-0.01502
	963	0.076709				1136	0.049981				3446.09	-0.04272	-0.03267	-0.01891
	962	0.076634				1137	0.048622				3446.29	-0.03314	-0.03378	-0.02594
	961	0.076602				1138	0.047607				3446.48	-0.03381	-0.02866	-0.02707
	960	0.076368				1139	0.045446				3446.68	-0.034	-0.0246	-0.01654
	959	0.076868				1140	0.043743				3446.88	-0.02937	-0.02732	-0.00669
	958	0.07685				1141	0.042454				3447.07	-0.03752	-0.03209	-0.00646
	957	0.076599				1142	0.040694				3447.27	-0.04559	-0.04077	-0.01004
	956	0.076602				1143	0.041006				3447.46	-0.04207	-0.04888	-0.00484
	955	0.07694				1144	0.037578				3447.66	-0.03665	-0.04831	0.00329
	954	0.077318				1145	0.03704				3447.85	-0.03649	-0.03818	0.00401
	953	0.076515				1146	0.036661				3448.05	-0.04151	-0.02825	-0.00378
	952	0.077878				1147	0.035264				3448.24	-0.044	-0.02933	-0.01209
	951	0.076824				1148	0.03401				3448.44	-0.04425	-0.03585	-0.00596
	950	0.076905				1149	0.032645				3448.63	-0.04475	-0.03906	0.000389637
	949	0.077546				1150	0.032209				3448.83	-0.0412	-0.03984	-0.00463
	948	0.077139				1151	0.030579				3449.02	-0.03074	-0.04146	-0.00882
	947	0.078338				1152	0.03064				3449.22	-0.02707	-0.04267	-0.00607
	946	0.077717				1153	0.02894				3449.41	-0.03357	-0.0384	-0.00602
	945	0.078644				1154	0.028386				3449.61	-0.0267	-0.03566	-0.00992
	944	0.078234				1155	0.028106				3449.8	-0.0147	-0.03579	-0.00126
	943	0.077832				1156	0.027005				3450	-0.02002	-0.04177	0.000562317
	942	0.077968				1157	0.026938				3450.2	-0.02828	-0.05263	-0.01325
	941	0.078196				1158	0.026171				3450.39	-0.03266	-0.05112	-0.01971
	940	0.078855				1159	0.026133				3450.59	-0.0365	-0.04516	-0.01472
	939	0.077988				1160	0.025474				3450.78	-0.03483	-0.0446	-0.00192
	938	0.078601				1161	0.024516				3450.98	-0.0326	-0.04758	0.00713
	937	0.078592				1162	0.024793				3451.17	-0.03088	-0.05265	0.00225
	936	0.079294				1163	0.024997				3451.37	-0.03107	-0.05235	-0.00693
	935	0.079744				1164	0.024828				3451.56	-0.04247	-0.05143	-0.01118
	934	0.07878				1165	0.023199				3451.76	-0.05102	-0.04615	-0.00924
	933	0.079412				1166	0.023186				3451.95	-0.04606	-0.03504	-0.00604
	932	0.079557				1167	0.022546				3452.15	-0.04378	-0.03652	-0.00823
	931	0.080504				1168	0.022893				3452.34	-0.04457	-0.04324	-0.00835
	930	0.080729				1169	0.022158				3452.54	-0.04245	-0.03957	-0.00237
	929	0.082954				1170	0.021811				3452.73	-0.05266	-0.03278	0.00229
	928	0.081992				1171	0.021486				3452.93	-0.06101	-0.03475	-0.000646443
	927	0.081538				1172	0.022037				3453.12	-0.04808	-0.04557	-0.01408
	926	0.081917				1173	0.021397				3453.32	-0.03894	-0.051	-0.02241
	925	0.081749				1174	0.021751				3453.52	-0.03363	-0.04929	-0.01493
	924	0.082636				1175	0.020392				3453.71	-0.03321	-0.05087	-0.00913
	923	0.082696				1176	0.019949				3453.91	-0.04846	-0.04584	-0.00981
	922	0.083179				1177	0.020458				3454.1	-0.05559	-0.03914	-0.01068
	921	0.084412				1178	0.019351				3454.3	-0.04819	-0.04121	-0.01299
	920	0.084525				1179	0.019106				3454.49	-0.04021	-0.04428	-0.02112
	919	0.085325				1180	0.019071				3454.69	-0.03594	-0.04499	-0.02265
	918	0.084814				1181	0.01845				3454.88	-0.03138	-0.04321	-0.01677
	917	0.083846				1182	0.017947				3455.08	-0.02649	-0.04583	-0.01265
	916	0.085544				1183	0.018596				3455.27	-0.02401	-0.04678	-0.00917
	915	0.086137				1184	0.018272				3455.47	-0.02727	-0.04348	-0.0172
	914	0.087223				1185	0.018202				3455.66	-0.03118	-0.04325	-0.02392
	913	0.088121				1186	0.017387				3455.86	-0.03559	-0.04352	-0.01772
	912	0.087211				1187	0.017056				3456.05	-0.03585	-0.04261	-0.00848
	911	0.08895				1188	0.01691				3456.25	-0.02871	-0.0463	-0.00233
	910	0.088583				1189	0.016413				3456.45	-0.03961	-0.05195	-0.0051
	909	0.089753				1190	0.01655				3456.64	-0.05429	-0.04662	-0.01101
	908	0.092049				1191	0.015723				3456.84	-0.04913	-0.04121	-0.0152
	907	0.091477				1192	0.016442				3457.03	-0.04278	-0.04236	-0.02391
	906	0.091789				1193	0.015764				3457.23	-0.04411	-0.03922	-0.02732
	905	0.09181				1194	0.015481				3457.42	-0.04315	-0.03351	-0.01886
	904	0.09321				1195	0.015398				3457.62	-0.03617	-0.03794	-0.00927
	903	0.095882				1196	0.015477				3457.81	-0.03296	-0.04556	-0.00344
	902	0.096324				1197	0.015035				3458.01	-0.0344	-0.04201	-0.0066
	901	0.097656				1198	0.014822				3458.2	-0.03515	-0.04248	-0.02011
	900	0.09871				1199	0.014195				3458.4	-0.0394	-0.04652	-0.02688
	899	0.100143				1200	0.014281				3458.59	-0.0402	-0.04322	-0.02531
	898	0.100868				1201	0.014427				3458.79	-0.03967	-0.03699	-0.02358
	897	0.102101				1202	0.013835				3458.98	-0.03866	-0.02908	-0.01322
	896	0.101775				1203	0.014793				3459.18	-0.03741	-0.02691	0.00287
	895	0.104704				1204	0.013962				3459.38	-0.0469	-0.03012	0.007
	894	0.103467				1205	0.013565				3459.57	-0.05495	-0.0366	-0.0065
	893	0.106991				1206	0.013991				3459.77	-0.05293	-0.04166	-0.01537
	892	0.107696				1207	0.01352				3459.96	-0.04521	-0.04021	-0.00902
	891	0.108626				1208	0.01275				3460.16	-0.03267	-0.04119	-0.01037
	890	0.113227				1209	0.01295				3460.35	-0.03021	-0.0443	-0.01779
	889	0.116691				1210	0.012919				3460.55	-0.03714	-0.04936	-0.01229
	888	0.116448				1211	0.013444				3460.74	-0.03396	-0.04815	-0.00295
	887	0.11994				1212	0.01309				3460.94	-0.035	-0.04078	0.00259
	886	0.120417				1213	0.012941				3461.13	-0.03799	-0.0424	0.00171
	885	0.123522				1214	0.012852				3461.33	-0.03416	-0.04877	-0.00812
	884	0.127571				1215	0.012562				3461.52	-0.03568	-0.05369	-0.01323
	883	0.129954				1216	0.012295				3461.72	-0.0376	-0.05388	-0.00708
	882	0.133172				1217	0.011187				3461.91	-0.03622	-0.04182	0.00212
	881	0.134703				1218	0.011805				3462.11	-0.03886	-0.02892	-0.00194
	880	0.138692				1219	0.011786				3462.3	-0.045	-0.03439	-0.02046
	879	0.139625				1220	0.011881				3462.5	-0.04266	-0.0475	-0.01928
	878	0.146742				1221	0.011843				3462.7	-0.04477	-0.05155	-0.00613
	877	0.149134				1222	0.011502				3462.89	-0.05564	-0.04456	-0.00896
	876	0.152126				1223	0.01091				3463.09	-0.04971	-0.04305	-0.00843
	875	0.159324				1224	0.011404				3463.28	-0.03605	-0.05191	-0.00593
	874	0.160471				1225	0.010455				3463.48	-0.03836	-0.04791	-0.00813
	873	0.164645				1226	0.010493				3463.67	-0.04099	-0.04248	-0.00962
	872	0.16846				1227	0.010933				3463.87	-0.03903	-0.04983	-0.01157
	871	0.177605				1228	0.010684				3464.06	-0.0422	-0.05131	-0.01253
	870	0.180242				1229	0.010458				3464.26	-0.03779	-0.0494	-0.01335
	869	0.1874				1230	0.00985				3464.45	-0.03179	-0.04295	-0.00836
	868	0.187154				1231	0.009949				3464.65	-0.03565	-0.01989	-0.00326
	867	0.195158				1232	0.009659				3464.84	-0.03844	-0.01381	-0.00964
	866	0.203619				1233	0.010096				3465.04	-0.03704	-0.03083	-0.01753
	865	0.207836				1234	0.010557				3465.23	-0.03973	-0.03511	-0.01726
	864	0.211995				1235	0.00943				3465.43	-0.04305	-0.03336	-0.01189
	863	0.219808				1236	0.009866				3465.62	-0.04586	-0.03658	-0.00787
	862	0.224482				1237	0.009026				3465.82	-0.04626	-0.04089	-0.01104
	861	0.23073				1238	0.009889				3466.02	-0.04256	-0.0407	-0.01335
	860	0.237364				1239	0.008997				3466.21	-0.04472	-0.03567	-0.02009
	859	0.264403				1240	0.008647				3466.41	-0.04397	-0.04232	-0.03254
	858	0.264865				1241	0.008415				3466.6	-0.03778	-0.04483	-0.02315
	857	0.259946				1242	0.009201				3466.8	-0.03379	-0.03327	-0.00988
	856	0.27648				1243	0.008838				3466.99	-0.0316	-0.03468	-0.01261
	855	0.277543				1244	0.009434				3467.19	-0.03525	-0.03612	-0.00928
	854	0.283014				1245	0.008581				3467.38	-0.04058	-0.02713	-0.00137
	853	0.287468				1246	0.009017				3467.58	-0.04678	-0.02551	-0.000965237
	852	0.301572				1247	0.008377				3467.77	-0.04787	-0.03111	-0.00565
	851	0.312048				1248	0.008339				3467.97	-0.04179	-0.04592	-0.0087
	850	0.324778				1249	0.008148				3468.16	-0.03939	-0.04711	-0.0099
	849	0.335061				1250	0.007874				3468.36	-0.03418	-0.03976	-0.00788
	848	0.347068				1251	0.008628				3468.55	-0.02812	-0.04668	-0.00722
	847	0.347478				1252	0.008845				3468.75	-0.02777	-0.03992	-0.00978
	846	0.371556				1253	0.008752				3468.95	-0.02822	-0.03072	-0.0154
	845	0.381487				1254	0.007581				3469.14	-0.03544	-0.03252	-0.0171
	844	0.391501				1255	0.006747				3469.34	-0.04417	-0.03292	-0.00647
	843	0.401391				1256	0.007511				3469.53	-0.03996	-0.03337	0.0019
	842	0.414782				1257	0.006897				3469.73	-0.03064	-0.03535	0.00691
	841	0.427139				1258	0.007556				3469.92	-0.02853	-0.03585	0.00445
	840	0.438802				1259	0.007616				3470.12	-0.03126	-0.03433	0.00113
	839	0.454206				1260	0.007992				3470.31	-0.03189	-0.03472	0.00162
	838	0.465549				1261	0.006805				3470.51	-0.02378	-0.03119	-0.00899
	837	0.476708				1262	0.006961				3470.7	-0.02322	-0.02819	-0.01404
	836	0.486936				1263	0.007024				3470.9	-0.03329	-0.03242	-0.01354
	835	0.503891				1264	0.006856				3471.09	-0.03224	-0.0364	-0.01503
	834	0.517903				1265	0.006553				3471.29	-0.03036	-0.03662	-0.00673
	833	0.538076				1266	0.006283				3471.48	-0.02989	-0.04266	-0.00456
	832	0.553962				1267	0.0067				3471.68	-0.02427	-0.04839	-0.01737
	831	0.566902				1268	0.006219				3471.88	-0.02491	-0.03881	-0.0113
	830	0.577749				1269	0.006598				3472.07	-0.03235	-0.02832	0.00419
	829	0.595934				1270	0.006623				3472.27	-0.03436	-0.03543	-0.00626
	828	0.616127				1271	0.006079				3472.46	-0.03189	-0.0489	-0.01238
	827	0.631035				1272	0.006451				3472.66	-0.03508	-0.049	-0.000974093
	826	0.645688				1273	0.006168				3472.85	-0.03538	-0.04601	0.00303
	825	0.660702				1274	0.005878				3473.05	-0.02983	-0.04993	3.98492e-05
	824	0.675286				1275	0.005926				3473.24	-0.03484	-0.05058	-0.0038
	823	0.69112				1276	0.005417				3473.44	-0.03886	-0.04484	0.00151
	822	0.70549				1277	0.005955				3473.63	-0.03156	-0.03935	0.012
	821	0.720635				1278	0.006337				3473.83	-0.0301	-0.03808	0.01015
	820	0.734967				1279	0.00578				3474.02	-0.03423	-0.03585	0.0019
	819	0.75384				1280	0.005977				3474.22	-0.03973	-0.03656	-0.00344
	818	0.769631				1281	0.006117				3474.41	-0.03692	-0.03666	-0.00465
	817	0.78046				1282	0.005353				3474.61	-0.02785	-0.03351	-0.0074
	816	0.799039				1283	0.00506				3474.8	-0.04028	-0.03406	-0.0158
	815	0.813958				1284	0.005293				3475	-0.04717	-0.03358	-0.02208
	814	0.828666				1285	0.00542				3475.2	-0.03251	-0.03281	-0.02089
	813	0.842703				1286	0.005449				3475.39	-0.02944	-0.03618	-0.01256
	812	0.853073				1287	0.005382				3475.59	-0.02515	-0.04222	-0.00213
	811	0.8624				1288	0.00487				3475.78	-0.01419	-0.03741	-0.00101
	810	0.875291				1289	0.005181				3475.98	-0.00662	-0.02446	-0.00631
	809	0.889569				1290	0.005277				3476.17	-0.00104	-0.01273	-0.00972
	808	0.897486				1291	0.005159				3476.37	-0.00558	-0.00587	-0.00186
	807	0.909048				1292	0.004583				3476.56	-0.0104	-0.0114	0.01046
	806	0.921287				1293	0.004332				3476.76	-0.01092	-0.01006	0.00887
	805	0.929135				1294	0.004666				3476.95	-0.01376	-0.00173	0.00612
	804	0.939675				1295	0.004341				3477.15	-0.01383	-0.00284	0.00461
	803	0.946344				1296	0.004398				3477.34	-0.01748	-0.0094	-0.00782
	802	0.954406				1297	0.004513				3477.54	-0.02084	-0.01831	-0.01211
	801	0.962569				1298	0.003791				3477.73	-0.02039	-0.02731	-0.00286
	800	0.972794				1299	0.005076				3477.93	-0.02383	-0.04261	-0.00348
	799	0.977178				1300	0.004064				3478.12	-0.02636	-0.05594	-0.00955
	798	0.978617				1301	0.003826				3478.32	-0.03333	-0.05785	-0.01106
	797	0.983235				1302	0.004208				3478.52	-0.03921	-0.05753	-0.01237
	796	0.989235				1303	0.004122				3478.71	-0.03679	-0.05752	-0.01045
	795	0.994001				1304	0.004077				3478.91	-0.04101	-0.05996	-0.00493
	794	0.997184				1305	0.003466				3479.1	-0.05564	-0.05688	-0.00268
	793	0.999235				1306	0.003329				3479.3	-0.06322	-0.04444	-0.00134
	792	1				1307	0.004599				3479.49	-0.05353	-0.04057	0.00727
	791	0.999792				1308	0.003647				3479.69	-0.04429	-0.05125	0.01454
	790	0.998322				1309	0.003399				3479.88	-0.04919	-0.05791	0.00682
	789	0.999728				1310	0.003259				3480.08	-0.05681	-0.05525	0.00117
	788	0.998706				1311	0.002973				3480.27	-0.05319	-0.05398	0.01382
	787	0.994385				1312	0.003431				3480.47	-0.0385	-0.05512	0.02911
	786	0.99067				1313	0.00339				3480.66	-0.03565	-0.0499	0.03549
	785	0.988542				1314	0.002896				3480.86	-0.05145	-0.03395	0.03449
	784	0.98407				1315	0.002928				3481.05	-0.05733	-0.02234	0.03947
	783	0.980298				1316	0.002533				3481.25	-0.0482	-0.0268	0.0528
	782	0.97505				1317	0.003116				3481.45	-0.0447	-0.03973	0.05896
	781	0.96853				1318	0.002791				3481.64	-0.04849	-0.04063	0.05725
	780	0.966543				1319	0.002957				3481.84	-0.04443	-0.03181	0.03814
	779	0.961168				1320	0.002893				3482.03	-0.03579	-0.03466	0.00743
	778	0.951988				1321	0.003071				3482.23	-0.03717	-0.04366	-0.00705
	777	0.944368				1322	0.002317				3482.42	-0.03984	-0.05041	-0.01549
	776	0.934551				1323	0.002078				3482.62	-0.03731	-0.05346	-0.03523
	775	0.923742				1324	0.001824				3482.81	-0.03745	-0.04922	-0.06118
	774	0.915313				1325	0.002008				3483.01	-0.04007	-0.03791	-0.07287
	773	0.908072				1326	0.001903				3483.2	-0.04495	-0.02759	-0.06879
	772	0.898962				1327	0.001986				3483.4	-0.04431	-0.03128	-0.06109
	771	0.88625				1328	0.001321				3483.59	-0.03551	-0.03783	-0.05096
	770	0.876152				1329	0.001836				3483.79	-0.04135	-0.02917	-0.05578
	769	0.865179				1330	0.002683				3483.98	-0.05313	-0.02592	-0.06282
	768	0.852521				1331	0.002234				3484.18	-0.04286	-0.03888	-0.0509
	767	0.847929				1332	0.001369				3484.38	-0.02543	-0.03784	-0.03492
	766	0.838605				1333	0.001856				3484.57	-0.02245	-0.02965	-0.03233
	765	0.82589				1334	0.00197				3484.77	-0.03417	-0.03208	-0.03541
	764	0.816606				1335	0.001203				3484.96	-0.04035	-0.03083	-0.02973
	763	0.80561				1336	0.001209				3485.16	-0.03412	-0.03002	-0.02698
	762	0.795555				1337	0.002139				3485.35	-0.03266	-0.03078	-0.02472
	761	0.785657				1338	0.001356				3485.55	-0.0337	-0.02994	-0.01827
	760	0.774571				1339	0.001798				3485.74	-0.03775	-0.03004	-0.01482
	759	0.764083				1340	0.00169				3485.94	-0.04046	-0.03131	-0.01168
	758	0.754285				1341	0.001811				3486.13	-0.03486	-0.0414	-0.01132
	757	0.745293				1342	0.001684				3486.33	-0.02272	-0.0504	-0.02027
	756	0.738205				1343	0.000888				3486.52	-0.00968	-0.05093	-0.0222
	755	0.730608				1344	0.00134				3486.72	-0.01702	-0.04795	-0.00956
	754	0.720143				1345	0.001356				3486.91	-0.03042	-0.03849	-0.00308
	753	0.70967				1346	0.001531				3487.11	-0.03122	-0.03084	-0.00426
	752	0.701109				1347	0.000805				3487.3	-0.03383	-0.02797	-0.01072
	751	0.693411				1348	0.001127				3487.5	-0.03827	-0.02375	-0.0188
	750	0.688356				1349	0.001369				3487.7	-0.03356	-0.02519	-0.02402
	749	0.679333				1350	0.001238				3487.89	-0.02681	-0.03448	-0.03095
	748	0.671158				1351	0.000891				3488.09	-0.02755	-0.0489	-0.03218
	747	0.664142				1352	0.001213				3488.28	-0.03458	-0.05992	-0.02369
	746	0.655841				1353	0.000856				3488.48	-0.03462	-0.05566	-0.01227
	745	0.651543				1354	0.001181				3488.67	-0.02981	-0.03604	-0.00588
	744	0.644229				1355	0.00133				3488.87	-0.03077	-0.02159	-0.00863
	743	0.637187				1356	0.001334				3489.06	-0.02629	-0.02465	-0.01514
	742	0.632205				1357	0.000611				3489.26	-0.02306	-0.03165	-0.01983
	741	0.627878				1358	0.001451				3489.45	-0.02318	-0.03624	-0.0159
	740	0.622751				1359	0.000353				3489.65	-0.02828	-0.03042	-0.00536
	739	0.61518				1360	0.000703				3489.84	-0.04187	-0.02271	0.000389637
	738	0.612011				1361	0.000659				3490.04	-0.04638	-0.02754	0.00398
	737	0.608409				1362	0.001079				3490.23	-0.03776	-0.03662	-0.000566745
	736	0.603251				1363	0.001311				3490.43	-0.03169	-0.04591	-0.01057
	735	0.596056				1364	0.000611				3490.62	-0.03687	-0.04734	-0.01003
	734	0.592393				1365	0.001108				3490.82	-0.04019	-0.03684	-0.00551
	733	0.591688				1366	0.000996				3491.02	-0.03745	-0.02541	0.00103
	732	0.587087				1367	0.000964				3491.21	-0.02731	-0.02485	0.00188
	731	0.582959				1368	0.000127				3491.41	-0.02293	-0.03031	-0.00615
	730	0.578627				1369	0.000898				3491.6	-0.02952	-0.03222	-0.00684
	729	0.572284				1370	0.000792				3491.8	-0.02725	-0.02711	-0.00505
	728	0.569944				1371	0.000242				3491.99	-0.02725	-0.02221	-0.005
	727	0.565753				1372	0.00119				3492.19	-0.03244	-0.03013	-0.00215
	726	0.56348				1373	0.000703				3492.38	-0.03018	-0.04472	0.00595
	725	0.557737				1374	0.000283				3492.58	-0.02155	-0.04421	0.01511
	724	0.55441				1375	0.000955				3492.77	-0.01157	-0.0286	0.00915
	723	0.550213				1376	0.001219				3492.97	-0.01535	-0.01197	-0.00969
	722	0.548234				1377	0.000388				3493.16	-0.0282	0.00122	-0.00932
	721	0.543333				1378	0.000506				3493.36	-0.03142	-0.00687	0.00109
	720	0.541958				1379	6.05e-05				3493.55	-0.02948	-0.02234	-0.00477
	719	0.538532				1380	0.000353				3493.75	-0.02772	-0.0222	-0.00343
	718	0.532501				1381	0.000385				3493.95	-0.02289	-0.01998	0.00373
	717	0.528414				1382	0.000554				3494.14	-0.01951	-0.03207	0.0082
	716	0.525941				1383	0.000516				3494.34	-0.02608	-0.05129	0.01634
	715	0.521588				1384	0.000261				3494.53	-0.03435	-0.05716	0.0064
	714	0.517386				1385	0.000414				3494.73	-0.03814	-0.06207	-0.00832
	713	0.509988				1386	0.000541				3494.92	-0.04005	-0.06549	-0.0018
	712	0.506233				1387	0.000799				3495.12	-0.04318	-0.05219	0.0056
	711	0.502761				1388	6.05e-05				3495.31	-0.04985	-0.04486	0.0107
	710	0.497302				1389	0.000506				3495.51	-0.04967	-0.05473	0.01772
	709	0.491364				1390	0.000538				3495.7	-0.04428	-0.06333	0.02353
	708	0.488053				1391	6.68e-05				3495.9	-0.04523	-0.0603	0.03398
	707	0.481615				1392	0.000621				3496.09	-0.04637	-0.05809	0.03424
	706	0.476872				1393	0.000175				3496.29	-0.04264	-0.0558	0.02317
	705	0.470567				1394	0.000153				3496.48	-0.03765	-0.04659	0.02584
	704	0.467589				1395	0.000452				3496.68	-0.03484	-0.04843	0.03965
	703	0.462953				1396	0				3496.88	-0.03891	-0.05241	0.05652
	702	0.454856				1397	3.18e-06				3497.07	-0.04538	-0.0471	0.07064
	701	0.448623				1398	0.000904				3497.27	-0.0471	-0.04558	0.06786
	700	0.440813				1399	0.000334				3497.46	-0.04606	-0.04765	0.06052
	699	0.43507				1400	0.000331				3497.66	-0.04882	-0.05106	0.04562
	698	0.428285									3497.85	-0.05078	-0.04782	0.01552
	697	0.424019									3498.05	-0.04555	-0.04087	-0.01667
	696	0.417252									3498.24	-0.04387	-0.04626	-0.04784
	695	0.412858									3498.44	-0.05106	-0.05613	-0.06668
	694	0.404999									3498.63	-0.04767	-0.05395	-0.06869
	693	0.397671									3498.83	-0.03499	-0.04168	-0.06605
	692	0.393474									3499.02	-0.03365	-0.0396	-0.06928
	691	0.387723									3499.22	-0.04335	-0.04621	-0.07168
	690	0.380617									3499.41	-0.05303	-0.04199	-0.06415
	689	0.375149									3499.61	-0.05966	-0.04956	-0.0529
	688	0.371236									3499.8	-0.06672	-0.07336	-0.04224
	687	0.361169									3500	-0.06843	-0.07894	-0.03493
	686	0.357536									3500.2	-0.0621	-0.07044	-0.031
	685	0.352007									3500.39	-0.05641	-0.0691	-0.03261
	684	0.345624									3500.59	-0.06201	-0.07554	-0.03086
	683	0.341528									3500.78	-0.06814	-0.06847	-0.02966
	682	0.333044									3500.98	-0.06249	-0.05656	-0.04299
	681	0.328169									3501.17	-0.05605	-0.06186	-0.04783
	680	0.325303									3501.37	-0.05369	-0.0694	-0.04062
	679	0.321528									3501.56	-0.05802	-0.06652	-0.03547
	678	0.314659									3501.76	-0.06403	-0.05926	-0.03123
	677	0.309426									3501.95	-0.05889	-0.05324	-0.0356
	676	0.306078									3502.15	-0.05419	-0.05303	-0.03707
	675	0.299585									3502.34	-0.05455	-0.06329	-0.02317
	674	0.295529									3502.54	-0.05325	-0.06998	-0.01566
	673	0.291003									3502.73	-0.05753	-0.06528	-0.01771
	672	0.287335									3502.93	-0.06295	-0.05765	-0.02003
	671	0.284449									3503.12	-0.06385	-0.05466	-0.03107
	670	0.281416									3503.32	-0.06565	-0.05909	-0.03562
	669	0.277497									3503.52	-0.06742	-0.06159	-0.03185
	668	0.274108									3503.71	-0.05687	-0.06095	-0.03696
	667	0.270553									3503.91	-0.04275	-0.06924	-0.03682
	666	0.267326									3504.1	-0.04922	-0.07175	-0.03106
	665	0.264464									3504.3	-0.05849	-0.0605	-0.03109
	664	0.261001									3504.49	-0.05571	-0.05849	-0.03396
	663	0.258288									3504.69	-0.05562	-0.068	-0.03523
	662	0.254464									3504.88	-0.05472	-0.07034	-0.03755
	661	0.254106									3505.08	-0.0489	-0.06299	-0.04748
	660	0.250992									3505.27	-0.04694	-0.05971	-0.04669
	659	0.248921									3505.47	-0.05617	-0.05296	-0.02917
	658	0.248245									3505.66	-0.06439	-0.04721	-0.0226
	657	0.24495									3505.86	-0.05775	-0.0532	-0.02652
	656	0.242437									3506.05	-0.04988	-0.05064	-0.02546
	655	0.242029									3506.25	-0.05216	-0.04912	-0.02166
	654	0.23854									3506.45	-0.05901	-0.06212	-0.02177
	653	0.236616									3506.64	-0.0655	-0.06828	-0.0239
	652	0.236267									3506.84	-0.06863	-0.06295	-0.02451
	651	0.234332									3507.03	-0.05489	-0.06238	-0.02534
	650	0.231813									3507.23	-0.04024	-0.06017	-0.02673
	649	0.232841									3507.42	-0.04766	-0.05169	-0.02717
	648	0.232942									3507.62	-0.05705	-0.0504	-0.02735
	647	0.231001									3507.81	-0.05878	-0.05716	-0.03472
	646	0.231888									3508.01	-0.06051	-0.07177	-0.04057
	645	0.230608									3508.2	-0.05791	-0.07785	-0.03214
	644	0.228693									3508.4	-0.05153	-0.06437	-0.02069
	643	0.229181									3508.59	-0.05122	-0.05868	-0.02636
	642	0.228751									3508.79	-0.05502	-0.06511	-0.03693
	641	0.22969									3508.98	-0.06176	-0.06406	-0.0355
	640	0.228049									3509.18	-0.07025	-0.05919	-0.02952
	639	0.228595									3509.38	-0.07334	-0.05566	-0.02603
	638	0.228448									3509.57	-0.07218	-0.05373	-0.02786
	637	0.229184									3509.77	-0.07349	-0.05466	-0.02774
	636	0.231007									3509.96	-0.06905	-0.05478	-0.02667
	635	0.230369									3510.16	-0.05704	-0.05131	-0.03153
	634	0.231391									3510.35	-0.05639	-0.05045	-0.03291
	633	0.232298									3510.55	-0.0588	-0.05338	-0.02253
	632	0.234031									3510.74	-0.06268	-0.06087	-0.01141
	631	0.23573									3510.94	-0.07125	-0.07629	-0.00581
	630	0.23763									3511.13	-0.07133	-0.08563	-0.00708
	629	0.237749									3511.33	-0.06734	-0.08959	-0.01357
	628	0.238589									3511.52	-0.06174	-0.09301	-0.00941
	627	0.241021									3511.72	-0.06641	-0.0877	-0.000673009
	626	0.24343									3511.91	-0.08494	-0.08453	-0.00352
	625	0.245117									3512.11	-0.08838	-0.0842	0.000177108
	624	0.249196									3512.3	-0.07521	-0.07734	0.01276
	623	0.253496									3512.5	-0.07224	-0.06676	0.00558
	622	0.253283									3512.7	-0.07603	-0.0604	-0.00841
	621	0.255723									3512.89	-0.07686	-0.06276	0.0019
	620	0.258996									3513.09	-0.07653	-0.06177	0.01959
	619	0.262615									3513.28	-0.06704	-0.06767	0.00793
	618	0.264657									3513.48	-0.05818	-0.08423	-0.02356
	617	0.267815									3513.67	-0.06034	-0.08188	-0.04158
	616	0.272295									3513.87	-0.05934	-0.0673	-0.04662
	615	0.274978									3514.06	-0.05879	-0.06911	-0.05154
	614	0.278334									3514.26	-0.06504	-0.07439	-0.05966
	613	0.281486									3514.45	-0.06258	-0.0718	-0.07104
	612	0.284698									3514.65	-0.06148	-0.07343	-0.07805
	611	0.288155									3514.84	-0.06724	-0.06873	-0.08089
	610	0.291399									3515.04	-0.06851	-0.0586	-0.08412
	609	0.294819									3515.23	-0.06392	-0.05973	-0.08714
	608	0.298738									3515.43	-0.05582	-0.06886	-0.08437
	607	0.299943									3515.62	-0.05651	-0.07157	-0.07886
	606	0.302089									3515.82	-0.06484	-0.06756	-0.07787
	605	0.305746									3516.02	-0.06308	-0.06696	-0.06744
	604	0.310179									3516.21	-0.05779	-0.06476	-0.05943
	603	0.312121									3516.41	-0.05997	-0.05964	-0.05389
	602	0.316072									3516.6	-0.06794	-0.06243	-0.04135
	601	0.316705									3516.8	-0.0733	-0.06606	-0.03986
	600	0.320532									3516.99	-0.06062	-0.06919	-0.03546
	599	0.323547									3517.19	-0.05998	-0.06824	-0.03457
	598	0.325078									3517.38	-0.07453	-0.05415	-0.0477
	597	0.326277									3517.58	-0.06797	-0.05037	-0.05136
	596	0.328426									3517.77	-0.05168	-0.05558	-0.04374
	595	0.329373									3517.97	-0.04862	-0.05589	-0.04375
	594	0.33048									3518.16	-0.05981	-0.06338	-0.04547
	593	0.331548									3518.36	-0.07497	-0.07194	-0.04123
	592	0.333917									3518.55	-0.08023	-0.06423	-0.04886
	591	0.33253									3518.75	-0.06949	-0.05768	-0.04948
	590	0.334541									3518.95	-0.05656	-0.06573	-0.03239
	589	0.337542									3519.14	-0.05578	-0.06485	-0.0232
	588	0.337574									3519.34	-0.0651	-0.05521	-0.02565
	587	0.337932									3519.53	-0.0633	-0.05486	-0.03524
	586	0.339812									3519.73	-0.05698	-0.06209	-0.04036
	585	0.338492									3519.92	-0.06009	-0.0636	-0.03154
	584	0.338131									3520.12	-0.05574	-0.06781	-0.0318
	583	0.339052									3520.31	-0.05193	-0.07813	-0.03806
	582	0.338371									3520.51	-0.05324	-0.06726	-0.02915
	581	0.338408									3520.7	-0.05249	-0.04449	-0.0219
	580	0.340087									3520.9	-0.06024	-0.04125	-0.02646
	579	0.342614									3521.09	-0.06336	-0.04864	-0.03847
	578	0.341695									3521.29	-0.05416	-0.05052	-0.05481
	577	0.341456									3521.48	-0.05436	-0.05821	-0.05277
	576	0.341502									3521.68	-0.05756	-0.06111	-0.03574
	575	0.341456									3521.88	-0.05843	-0.05182	-0.03337
	574	0.342963									3522.07	-0.0593	-0.05621	-0.04474
	573	0.343247									3522.27	-0.05586	-0.06634	-0.05204
	572	0.34342									3522.46	-0.05678	-0.06531	-0.04195
	571	0.344321									3522.66	-0.0548	-0.05826	-0.037
	570	0.344188									3522.85	-0.04975	-0.05401	-0.04765
	569	0.346138									3523.05	-0.05359	-0.0594	-0.05278
	568	0.345358									3523.24	-0.05591	-0.06252	-0.05326
	567	0.344359									3523.44	-0.0544	-0.06422	-0.05141
	566	0.344304									3523.63	-0.05631	-0.06681	-0.04522
	565	0.345335									3523.83	-0.05771	-0.06214	-0.04081
	564	0.345433									3524.02	-0.06178	-0.0596	-0.0392
	563	0.34519									3524.22	-0.07003	-0.05735	-0.03716
	562	0.344809									3524.41	-0.07323	-0.05654	-0.04389
	561	0.345089									3524.61	-0.07734	-0.06452	-0.05184
	560	0.344997									3524.8	-0.07884	-0.06537	-0.04294
	559	0.344962									3525	-0.06762	-0.06113	-0.03515
	558	0.344122									3525.2	-0.06187	-0.06264	-0.03617
	557	0.343304									3525.39	-0.0612	-0.06351	-0.03331
	556	0.340918									3525.59	-0.05659	-0.06244	-0.02432
	555	0.340144									3525.78	-0.05389	-0.05426	-0.02015
	554	0.340113									3525.98	-0.05119	-0.04548	-0.03048
	553	0.340107									3526.17	-0.05124	-0.04728	-0.03964
	552	0.338585									3526.37	-0.05591	-0.0528	-0.04011
	551	0.337132									3526.56	-0.05747	-0.05814	-0.03974
	550	0.335344									3526.76	-0.05926	-0.06074	-0.04058
	549	0.334367									3526.95	-0.06161	-0.0597	-0.03859
	548	0.332715									3527.15	-0.06385	-0.06661	-0.03457
	547	0.330976									3527.34	-0.06785	-0.07338	-0.0305
	546	0.329905									3527.54	-0.06335	-0.07228	-0.02271
	545	0.328163									3527.73	-0.0541	-0.06582	-0.02993
	544	0.326387									3527.93	-0.05013	-0.05711	-0.04928
	543	0.325318									3528.12	-0.05341	-0.05347	-0.04652
	542	0.323998									3528.32	-0.05861	-0.05443	-0.03502
	541	0.322617									3528.52	-0.06	-0.06391	-0.03839
	540	0.320708									3528.71	-0.05508	-0.07673	-0.04197
	539	0.319116									3528.91	-0.04355	-0.08252	-0.03364
	538	0.317089									3529.1	-0.04101	-0.07331	-0.02518
	537	0.316196									3529.3	-0.04742	-0.05788	-0.02515
	536	0.315465									3529.49	-0.04827	-0.05112	-0.03102
	535	0.314645									3529.69	-0.04957	-0.05501	-0.03449
	534	0.313911									3529.88	-0.05333	-0.06551	-0.03121
	533	0.312562									3530.08	-0.06078	-0.06415	-0.03308
	532	0.311985									3530.27	-0.06955	-0.05608	-0.0317
	531	0.312245									3530.47	-0.06971	-0.06634	-0.019
	530	0.311078									3530.66	-0.06781	-0.06837	-0.01898
	529	0.310746									3530.86	-0.06535	-0.05735	-0.02239
	528	0.31065									3531.05	-0.06177	-0.06185	-0.01927
	527	0.31208									3531.25	-0.06053	-0.06853	-0.02496
	526	0.313521									3531.45	-0.06128	-0.06652	-0.02979
	525	0.314148									3531.64	-0.05877	-0.05995	-0.02732
	524	0.313371									3531.84	-0.04783	-0.06032	-0.02634
	523	0.313628									3532.03	-0.04553	-0.05793	-0.029
	522	0.315275									3532.23	-0.05243	-0.04531	-0.02083
	521	0.316367									3532.42	-0.05196	-0.04186	-0.01925
	520	0.317921									3532.62	-0.05158	-0.04903	-0.04201
	519	0.319376									3532.81	-0.05006	-0.05602	-0.04803
	518	0.319992									3533.01	-0.04804	-0.06279	-0.03075
	517	0.322094									3533.2	-0.05224	-0.06433	-0.02952
	516	0.325072									3533.4	-0.04866	-0.04597	-0.03633
	515	0.325688									3533.59	-0.04683	-0.03245	-0.03457
	514	0.326779									3533.79	-0.05836	-0.04179	-0.0402
	513	0.32937									3533.98	-0.06286	-0.05607	-0.04241
	512	0.332138									3534.18	-0.05767	-0.06402	-0.02962
	511	0.334084									3534.38	-0.05405	-0.06247	-0.02489
	510	0.33712									3534.57	-0.05659	-0.05729	-0.03077
	509	0.339977									3534.77	-0.05671	-0.0524	-0.03319
	508	0.341791									3534.96	-0.05307	-0.05389	-0.03505
	507	0.344451									3535.16	-0.05779	-0.06452	-0.03299
	506	0.34762									3535.35	-0.05958	-0.06727	-0.02651
	505	0.348873									3535.55	-0.05243	-0.05471	-0.02312
	504	0.350436									3535.74	-0.04344	-0.04971	-0.02731
	503	0.35281									3535.94	-0.03597	-0.05636	-0.03331
	502	0.355346									3536.13	-0.04242	-0.05507	-0.0286
	501	0.356894									3536.33	-0.05147	-0.05295	-0.0283
	500	0.356678									3536.52	-0.04715	-0.05785	-0.03802
	499	0.358313									3536.72	-0.04464	-0.05364	-0.03833
	498	0.360219									3536.91	-0.04788	-0.04829	-0.03075
	497	0.361395									3537.11	-0.04417	-0.05553	-0.02128
	496	0.361256									3537.3	-0.04288	-0.05613	-0.01996
	495	0.360953									3537.5	-0.0546	-0.04378	-0.02855
	494	0.360652									3537.7	-0.05392	-0.03822	-0.02694
	493	0.359653									3537.89	-0.04293	-0.03685	-0.0275
	492	0.360875									3538.09	-0.04325	-0.03551	-0.03038
	491	0.360881									3538.28	-0.04768	-0.04589	-0.02055
	490	0.359465									3538.48	-0.05025	-0.05999	-0.02012
	489	0.359451									3538.67	-0.05785	-0.06781	-0.02993
	488	0.359936									3538.87	-0.07129	-0.06562	-0.04037
	487	0.35887									3539.06	-0.07336	-0.06308	-0.04347
	486	0.358125									3539.26	-0.06305	-0.06557	-0.03859
	485	0.357394									3539.45	-0.05806	-0.06027	-0.04156
	484	0.354847									3539.65	-0.05757	-0.05047	-0.04112
	483	0.353004									3539.84	-0.05321	-0.04562	-0.03101
	482	0.350924									3540.04	-0.05089	-0.04768	-0.02564
	481	0.348668									3540.23	-0.05967	-0.05301	-0.02199
	480	0.348356									3540.43	-0.06191	-0.04841	-0.02075
	479	0.349789									3540.62	-0.04533	-0.04041	-0.03206
	478	0.350231									3540.82	-0.04222	-0.04638	-0.04352
	477	0.349148									3541.02	-0.05666	-0.05012	-0.04554
	476	0.349153									3541.21	-0.06469	-0.04791	-0.04788
	475	0.348948									3541.41	-0.06083	-0.05599	-0.05281
	474	0.347475									3541.6	-0.05251	-0.06171	-0.04466
	473	0.346077									3541.8	-0.05644	-0.06747	-0.02897
	472	0.345228									3541.99	-0.06408	-0.07044	-0.03347
	471	0.344942									3542.19	-0.06392	-0.05908	-0.04212
	470	0.344208									3542.38	-0.06104	-0.05589	-0.03391
	469	0.342487									3542.58	-0.06467	-0.06621	-0.03338
	468	0.341407									3542.77	-0.06942	-0.06451	-0.0457
	467	0.340803									3542.97	-0.05779	-0.04936	-0.04422
	466	0.339535									3543.16	-0.04996	-0.0532	-0.03385
	465	0.337891									3543.36	-0.06194	-0.06164	-0.03948
	464	0.336984									3543.55	-0.06874	-0.05936	-0.0489
	463	0.336297									3543.75	-0.06138	-0.06699	-0.04661
	462	0.335754									3543.95	-0.06011	-0.07333	-0.04335
	461	0.334451									3544.14	-0.06688	-0.07105	-0.04486
	460	0.332504									3544.34	-0.07421	-0.07547	-0.04099
	459	0.330999									3544.53	-0.07257	-0.08381	-0.03137
	458	0.329148									3544.73	-0.05949	-0.07822	-0.03034
	457	0.326678									3544.92	-0.05541	-0.05949	-0.03013
	456	0.324732									3545.12	-0.05867	-0.04972	-0.03085
	455	0.323634									3545.31	-0.05502	-0.06116	-0.0424
	454	0.321687									3545.51	-0.05106	-0.07307	-0.04161
	453	0.319128									3545.7	-0.05018	-0.07036	-0.03204
	452	0.316788									3545.9	-0.04828	-0.06667	-0.03401
	451	0.313851									3546.09	-0.04416	-0.06608	-0.03961
	450	0.312083									3546.29	-0.04373	-0.0576	-0.04199
	449	0.310645									3546.48	-0.05568	-0.05156	-0.03633
	448	0.306944									3546.68	-0.06928	-0.05972	-0.02421
	447	0.305035									3546.88	-0.07308	-0.06665	-0.02242
	446	0.303218									3547.07	-0.06412	-0.06495	-0.03315
	445	0.299986									3547.27	-0.05845	-0.05867	-0.04792
	444	0.296688									3547.46	-0.06695	-0.0534	-0.05313
	443	0.293519									3547.66	-0.06612	-0.05464	-0.04077
	442	0.292031									3547.85	-0.05856	-0.06677	-0.03301
	441	0.290321									3548.05	-0.05252	-0.07845	-0.0261
	440	0.288542									3548.24	-0.04592	-0.06811	-0.01937
	439	0.287933									3548.44	-0.04927	-0.0587	-0.02993
	438	0.286615									3548.63	-0.06135	-0.06652	-0.04839
	437	0.284631									3548.83	-0.07027	-0.06901	-0.05432
	436	0.283643									3549.02	-0.06617	-0.0673	-0.0399
	435	0.281607									3549.22	-0.05931	-0.06491	-0.02812
	434	0.279524									3549.41	-0.05337	-0.06645	-0.03439
	433	0.277843									3549.61	-0.05065	-0.07385	-0.03933
	432	0.277456									3549.8	-0.05865	-0.07043	-0.03091
	431	0.277159									3550	-0.06181	-0.07011	-0.03212
	430	0.27453									3550.2	-0.05287	-0.0777	-0.04386
	429	0.273115									3550.39	-0.04643	-0.07303	-0.04375
	428	0.271515									3550.59	-0.05512	-0.06314	-0.03714
	427	0.270466									3550.78	-0.06464	-0.06041	-0.03416
	426	0.269672									3550.98	-0.05999	-0.06457	-0.03698
	425	0.26908									3551.17	-0.05395	-0.06927	-0.04314
	424	0.269331									3551.37	-0.05582	-0.06693	-0.04902
	423	0.267505									3551.56	-0.06115	-0.06333	-0.0522
	422	0.266399									3551.76	-0.06973	-0.06861	-0.05063
	421	0.266226									3551.95	-0.07114	-0.0729	-0.05338
	420	0.265946									3552.15	-0.06209	-0.06724	-0.05331
	419	0.266679									3552.34	-0.06204	-0.06952	-0.0383
	418	0.266396									3552.54	-0.06133	-0.07062	-0.02286
	417	0.266815									3552.73	-0.05075	-0.0583	-0.02126
	416	0.267211									3552.93	-0.0507	-0.05419	-0.02594
	415	0.267491									3553.12	-0.05619	-0.06141	-0.026
	414	0.266925									3553.32	-0.05698	-0.07088	-0.0275
	413	0.269106									3553.52	-0.0594	-0.06549	-0.03338
	412	0.271246									3553.71	-0.06564	-0.05222	-0.03933
	411	0.273932									3553.91	-0.06886	-0.05279	-0.03992
	410	0.281621									3554.1	-0.06486	-0.0565	-0.04103
	409	0.28068									3554.3	-0.06376	-0.05632	-0.03947
	408	0.279625									3554.49	-0.0632	-0.06032	-0.03579
	407	0.286101									3554.69	-0.06573	-0.06328	-0.0408
	406	0.290965									3554.88	-0.07493	-0.06116	-0.04102
	405	0.294931									3555.08	-0.07762	-0.06402	-0.03977
	404	0.299741									3555.27	-0.07156	-0.07275	-0.04579
	403	0.306794									3555.47	-0.06331	-0.07993	-0.05205
	402	0.316228									3555.66	-0.05922	-0.07464	-0.05103
	401	0.323654									3555.86	-0.05777	-0.06371	-0.0412
	400	0.335277									3556.05	-0.05383	-0.05852	-0.03569
											3556.25	-0.0575	-0.05576	-0.03973
											3556.45	-0.07165	-0.05512	-0.03631
											3556.64	-0.08296	-0.05504	-0.033
											3556.84	-0.07864	-0.06135	-0.04031
											3557.03	-0.06633	-0.07749	-0.03787
											3557.23	-0.06743	-0.08391	-0.03532
											3557.42	-0.06272	-0.07385	-0.04427
											3557.62	-0.0438	-0.06263	-0.04829
											3557.81	-0.0432	-0.06913	-0.04841
											3558.01	-0.05807	-0.08226	-0.04261
											3558.2	-0.06173	-0.08082	-0.03001
											3558.4	-0.05432	-0.07543	-0.0335
											3558.59	-0.04888	-0.06611	-0.04383
											3558.79	-0.05657	-0.06223	-0.03382
											3558.98	-0.07172	-0.07097	-0.02215
											3559.18	-0.07321	-0.07292	-0.02669
											3559.38	-0.063	-0.06706	-0.03756
											3559.57	-0.05398	-0.06679	-0.04782
											3559.77	-0.05406	-0.06848	-0.04569
											3559.96	-0.05699	-0.06963	-0.04327
											3560.16	-0.04469	-0.06596	-0.05872
											3560.35	-0.03627	-0.0571	-0.06167
											3560.55	-0.04549	-0.06283	-0.04431
											3560.74	-0.04392	-0.06743	-0.03531
											3560.94	-0.0403	-0.05992	-0.03928
											3561.13	-0.05875	-0.05763	-0.04629
											3561.33	-0.0694	-0.06408	-0.04544
											3561.52	-0.05652	-0.06901	-0.04124
											3561.72	-0.04903	-0.06058	-0.03693
											3561.91	-0.05551	-0.05779	-0.03643
											3562.11	-0.06075	-0.06855	-0.04174
											3562.3	-0.0582	-0.06917	-0.04121
											3562.5	-0.05321	-0.06715	-0.03967
											3562.7	-0.05421	-0.06388	-0.04108
											3562.89	-0.05671	-0.05284	-0.0465
											3563.09	-0.05649	-0.0571	-0.04239
											3563.28	-0.05381	-0.06787	-0.033
											3563.48	-0.05358	-0.07029	-0.03713
											3563.67	-0.06298	-0.0752	-0.04262
											3563.87	-0.06481	-0.08047	-0.04305
											3564.06	-0.06443	-0.08106	-0.04025
											3564.26	-0.06488	-0.07472	-0.03853
											3564.45	-0.0535	-0.06264	-0.0349
											3564.65	-0.04406	-0.06454	-0.03153
											3564.84	-0.0396	-0.06912	-0.03211
											3565.04	-0.04619	-0.05501	-0.03582
											3565.23	-0.05449	-0.0516	-0.03965
											3565.43	-0.04744	-0.0606	-0.03252
											3565.62	-0.0436	-0.06607	-0.02472
											3565.82	-0.05203	-0.06918	-0.03387
											3566.02	-0.05864	-0.05979	-0.04555
											3566.21	-0.05857	-0.05728	-0.03942
											3566.41	-0.05596	-0.07138	-0.03974
											3566.6	-0.05276	-0.07534	-0.04894
											3566.8	-0.05363	-0.06657	-0.03961
											3566.99	-0.05934	-0.06545	-0.02839
											3567.19	-0.0609	-0.0725	-0.03305
											3567.38	-0.05284	-0.0699	-0.04057
											3567.58	-0.05359	-0.05709	-0.04076
											3567.77	-0.05865	-0.05451	-0.04112
											3567.97	-0.0526	-0.06385	-0.04781
											3568.16	-0.0559	-0.06036	-0.04812
											3568.36	-0.06919	-0.04459	-0.03794
											3568.55	-0.07599	-0.03793	-0.0365
											3568.75	-0.07085	-0.04959	-0.04439
											3568.95	-0.06343	-0.06148	-0.03633
											3569.14	-0.06152	-0.05579	-0.01927
											3569.34	-0.06739	-0.05355	-0.02186
											3569.53	-0.07145	-0.06225	-0.03557
											3569.73	-0.06336	-0.06951	-0.04036
											3569.92	-0.06217	-0.07377	-0.03458
											3570.12	-0.06408	-0.06787	-0.0216
											3570.31	-0.0645	-0.05374	-0.01388
											3570.51	-0.06679	-0.04896	-0.02273
											3570.7	-0.07075	-0.05397	-0.03535
											3570.9	-0.07962	-0.05281	-0.03744
											3571.09	-0.07146	-0.0596	-0.04437
											3571.29	-0.05621	-0.07593	-0.05431
											3571.48	-0.05822	-0.07201	-0.04644
											3571.68	-0.06114	-0.05891	-0.03589
											3571.88	-0.05999	-0.05652	-0.03726
											3572.07	-0.06294	-0.05834	-0.03574
											3572.27	-0.06334	-0.05334	-0.02551
											3572.46	-0.05934	-0.05465	-0.0223
											3572.66	-0.05601	-0.062	-0.028
											3572.85	-0.0628	-0.06445	-0.02688
											3573.05	-0.06949	-0.07504	-0.01665
											3573.24	-0.06362	-0.07726	-0.01208
											3573.44	-0.05524	-0.06768	-0.01883
											3573.63	-0.05245	-0.06159	-0.03304
											3573.83	-0.06042	-0.05423	-0.04684
											3574.02	-0.06686	-0.0544	-0.04932
											3574.22	-0.06816	-0.06024	-0.04026
											3574.41	-0.06875	-0.05812	-0.02791
											3574.61	-0.06108	-0.05702	-0.02621
											3574.8	-0.04949	-0.05992	-0.03816
											3575	-0.04536	-0.07131	-0.04843
											3575.2	-0.04796	-0.0815	-0.04413
											3575.39	-0.04621	-0.07042	-0.03227
											3575.59	-0.04798	-0.05747	-0.028
											3575.78	-0.06154	-0.05542	-0.03503
											3575.98	-0.06722	-0.05558	-0.04321
											3576.17	-0.05676	-0.06045	-0.03658
											3576.37	-0.04781	-0.06946	-0.02909
											3576.56	-0.05175	-0.0703	-0.03647
											3576.76	-0.05962	-0.06264	-0.03706
											3576.95	-0.06271	-0.06116	-0.02414
											3577.15	-0.06305	-0.06186	-0.01609
											3577.34	-0.06252	-0.0503	-0.02476
											3577.54	-0.05818	-0.04759	-0.0323
											3577.73	-0.05065	-0.05984	-0.02633
											3577.93	-0.05207	-0.06834	-0.0264
											3578.12	-0.05151	-0.0715	-0.02928
											3578.32	-0.04672	-0.07137	-0.03204
											3578.52	-0.05156	-0.06579	-0.04008
											3578.71	-0.05186	-0.06164	-0.04561
											3578.91	-0.05461	-0.06744	-0.05058
											3579.1	-0.06186	-0.069	-0.05331
											3579.3	-0.05838	-0.06114	-0.05091
											3579.49	-0.05471	-0.05083	-0.04809
											3579.69	-0.05594	-0.0453	-0.04779
											3579.88	-0.05691	-0.05076	-0.04638
											3580.08	-0.06024	-0.05671	-0.03773
											3580.27	-0.06209	-0.04916	-0.03298
											3580.47	-0.0499	-0.03711	-0.0333
											3580.66	-0.04126	-0.0437	-0.0299
											3580.86	-0.04845	-0.06172	-0.03456
											3581.05	-0.04998	-0.05772	-0.04752
											3581.25	-0.05526	-0.04432	-0.04811
											3581.45	-0.06468	-0.05145	-0.03279
											3581.64	-0.05785	-0.05969	-0.02602
											3581.84	-0.04914	-0.05532	-0.03028
											3582.03	-0.05051	-0.05426	-0.02647
											3582.23	-0.06049	-0.06069	-0.02224
											3582.42	-0.06453	-0.06073	-0.02703
											3582.62	-0.0657	-0.06004	-0.02882
											3582.81	-0.07199	-0.06514	-0.026
											3583.01	-0.06484	-0.06291	-0.02706
											3583.2	-0.05477	-0.0601	-0.02982
											3583.4	-0.05848	-0.06366	-0.03096
											3583.59	-0.05743	-0.06424	-0.03197
											3583.79	-0.04689	-0.058	-0.03723
											3583.98	-0.04879	-0.05558	-0.03744
											3584.18	-0.05652	-0.06323	-0.03137
											3584.38	-0.05515	-0.06351	-0.03819
											3584.57	-0.0528	-0.0557	-0.0439
											3584.77	-0.05231	-0.05358	-0.03657
											3584.96	-0.05436	-0.06048	-0.02965
											3585.16	-0.05979	-0.06914	-0.029
											3585.35	-0.0609	-0.06664	-0.04005
											3585.55	-0.05995	-0.05899	-0.04879
											3585.74	-0.05481	-0.05384	-0.04386
											3585.94	-0.04802	-0.04695	-0.0412
											3586.13	-0.04944	-0.04716	-0.04045
											3586.33	-0.05355	-0.05458	-0.03467
											3586.52	-0.05882	-0.05528	-0.03275
											3586.72	-0.05542	-0.0583	-0.02465
											3586.91	-0.0458	-0.0622	-0.01632
											3587.11	-0.05167	-0.06506	-0.02912
											3587.3	-0.06214	-0.06801	-0.04083
											3587.5	-0.06313	-0.06564	-0.04363
											3587.7	-0.05519	-0.06817	-0.04436
											3587.89	-0.04251	-0.07019	-0.03794
											3588.09	-0.03862	-0.07009	-0.03003
											3588.28	-0.04844	-0.06752	-0.02924
											3588.48	-0.04964	-0.06187	-0.03962
											3588.67	-0.03552	-0.06513	-0.05261
											3588.87	-0.03566	-0.06976	-0.04615
											3589.06	-0.04534	-0.06347	-0.02208
											3589.26	-0.05035	-0.05251	-0.01941
											3589.45	-0.056	-0.05605	-0.03347
											3589.65	-0.05628	-0.06263	-0.03403
											3589.84	-0.053	-0.05744	-0.03546
											3590.04	-0.05094	-0.05464	-0.04479
											3590.23	-0.04901	-0.04743	-0.04781
											3590.43	-0.04735	-0.03855	-0.04825
											3590.62	-0.04793	-0.04897	-0.04592
											3590.82	-0.05643	-0.06063	-0.0347
											3591.02	-0.06019	-0.06112	-0.02047
											3591.21	-0.04954	-0.06831	-0.01813
											3591.41	-0.04925	-0.07019	-0.02731
											3591.6	-0.0639	-0.06336	-0.02822
											3591.8	-0.06531	-0.06294	-0.0267
											3591.99	-0.05738	-0.06425	-0.03669
											3592.19	-0.06124	-0.06849	-0.04204
											3592.38	-0.06092	-0.06956	-0.03471
											3592.58	-0.04797	-0.05791	-0.02778
											3592.77	-0.0429	-0.04268	-0.0296
											3592.97	-0.05554	-0.03715	-0.04324
											3593.16	-0.06697	-0.04283	-0.05255
											3593.36	-0.06294	-0.05317	-0.04154
											3593.55	-0.0603	-0.06435	-0.02832
											3593.75	-0.06729	-0.06714	-0.03109
											3593.95	-0.06749	-0.06541	-0.03209
											3594.14	-0.05378	-0.05888	-0.02667
											3594.34	-0.04461	-0.04147	-0.03044
											3594.53	-0.04495	-0.03758	-0.03811
											3594.73	-0.04738	-0.04968	-0.04298
											3594.92	-0.05354	-0.05299	-0.04564
											3595.12	-0.06272	-0.05025	-0.0465
											3595.31	-0.05998	-0.05789	-0.04149
											3595.51	-0.05242	-0.06441	-0.03404
											3595.7	-0.06206	-0.05931	-0.03112
											3595.9	-0.06793	-0.05085	-0.04101
											3596.09	-0.05492	-0.04617	-0.04477
											3596.29	-0.04754	-0.04636	-0.02627
											3596.48	-0.05637	-0.04275	-0.01927
											3596.68	-0.05611	-0.04789	-0.02973
											3596.88	-0.04728	-0.05566	-0.03762
											3597.07	-0.05119	-0.05252	-0.03184
											3597.27	-0.05771	-0.05662	-0.01878
											3597.46	-0.05694	-0.0609	-0.01677
											3597.66	-0.04935	-0.06047	-0.02612
											3597.85	-0.04123	-0.05896	-0.03113
											3598.05	-0.04017	-0.05707	-0.02263
											3598.24	-0.04126	-0.06449	-0.01532
											3598.44	-0.04431	-0.07119	-0.01379
											3598.63	-0.05221	-0.06514	-0.01364
											3598.83	-0.04795	-0.05269	-0.01882
											3599.02	-0.04066	-0.05294	-0.02367
											3599.22	-0.05187	-0.05783	-0.02978
											3599.41	-0.05541	-0.0482	-0.03448
											3599.61	-0.052	-0.0434	-0.02198
											3599.8	-0.05804	-0.04929	-0.00646

## Sheet: Figure 4
Figure 4d
							AVERAGE					normalization
		control	748	472	467		562.333					control	1.33017	0.83936	0.830468
		0 min	12947	12372	11744							0 min	23.0237	22.0012	20.8844
		1 min	11590	14645	14445							1 min	20.6106	26.0433	25.6876
		5 min	33056	31930	30006							5 min	58.7836	56.7813	53.3598
		10 min	45190	48329	48561							10 min	80.3616	85.9437	86.3563
Figure 4e
		Concentration (μM)	mt-NPBodipy+L				NPBodipy+L				mt-NPBodipy				NPBodipy
		0.025	101.704	104.394	100.263	100.999	110.2	111.687	101.305	102.517	99.2702	99.014	101.944	104.282	107.515	108.388	108.938	110.733
		0.25	71.2183	74.2284	81.5937	85.9487	86.1348	88.221	87.0566	96.9865	103.897	99.2862	105.995	103.033	108.323	115.132	110.911	113.919
		2.5	11.0798	11.2239	11.9444	12.9211	11.4825	11.9191	12.9542	13.1806	98.4055	97.7491	100.103	98.7898	103.051	106.334	105.72	107.369
		5	10.7116	10.4554	10.5034	10.9197	10.9326	10.9003	10.6738	9.7035	96.5002	95.2673	96.9805	97.4769	100.415	100.528	101.256	103.989
		10	9.14246	8.7742	8.72617	8.22982	9.2345	9.26685	9.42857	9.10512	89.0069	77.847	75.2532	80.0886	82.5121	82.6577	84.7763	80.5876

## Sheet: Figure 6
Figure 6d
	time	0.5	4	7	12	24
	FL intensity (a.u.)	0.364986	0.82322	0.984652	1	0.944294
Figure 6e
		Li	H	S	Lu	Ki	T
	FL intensity (a.u.)	137.799	41.056	60.364	51.537	59.555	94.069
Figure 6f			Ⅰ			Ⅱ			Ⅲ			Ⅳ			Ⅴ
		0	0	0	5	0	0	5	0	0	5	0	0	5	0	0	5
		6	77.02	18.0394	5	151.348	19.0803	5	152.121	42.9666	5	135.384	35.2443	5	153.826	42.9579	5
		8	304.789	20.4914	5	290.637	32.1615	5	275.81	34.8737	5	229.915	25.8752	5	111.741	8.03742	5
		10	557.98	63.0036	5	531.087	108.206	5	512.592	143.193	5	212.254	78.0505	5	107.86	31.9075	5
		12	769.812	117.605	5	796.202	95.0593	5	701.089	119.015	5	242.827	58.047	5	89.0403	16.0442	5
		14	1210.47	111.833	5	992.091	145.768	5	843.975	110.008	5	357.208	65.9819	5	84.382	12.3569	5
Figure 6g			1			2			3			4			5
		6	0	0	5	0	0	5	0	0	5	0	0	5	0	0	5
		8	2.50693	2.46112	5	0.108006	3.58186	5	3.38165	10.669	5	-0.70942	2.66496	5	-5.47083	1.5527	5
		10	5.21224	5.26102	5	4.01736	2.79041	5	5.02281	10.453	5	3.70191	2.33345	5	-3.54653	1.71572	5
		12	5.64932	6.65034	5	3.42863	3.40111	5	4.92159	11.0795	5	4.33073	2.01537	5	-2.31382	4.16609	5
		14	9.19938	9.57839	5	7.97668	5.56351	5	7.95253	11.3026	5	10.07	2.09874	5	6.47858	3.58424	5
Figure 6i		1	2	3	4	5
		17.6	28.1	21.3	36.5	59.4
		25	23.7	25	32.1	47.7
		26.2	18.6	28.4	33.5	51.4
		22.3	25.1	29.8	52.2	51.8
		22.4	25.6	27	57	51.5
Figure 6k		1	2	3	4	5
		21.5	35.9	26.1	52.1	44.6
		9.96	27.1	26.9	60.2	55.4
		23.1	36.1	22.7	44.9	53.8
		18.1	22.9	20.7	42.4	59.2
		21.2	30.6	27.9	31.8	39.9
Figure 6m		1	2	3	4	5
		27.9	20.1	26.2	41.6	42.9
		29.4	29.3	23.9	42.9	37.1
		29.9	31	26.8	42.9	42.8
		32	26.7	28.6	37.7	34.2
		34.1	26.9	30.9	39.9	48
Figure 6o		1	2	3	4	5
		17.6	17.6	26.7	11.3	8.93
		11.9	27.2	25.5	12.5	9.13
		31	24.6	18.1	12.1	11
		31.3	23.9	23.2	15.5	7.99
		30.2	17.5	29.5	14.9	7.1

## Sheet: Figure 7
Figure 7b				PBS			mt-NPBodipy			mt-NPBodipy+L
			0	0	0	5	0	0	5	0	0	5
			8	116.092	23.388	5	122.011	17.5737	5	127.565	36.8455	5
			10	203.014	42.5956	5	135.29	44.6123	5	103.383	30.5651	5
			12	201.261	94.2767	5	187.15	42.1203	5	117.852	21.0612	5
			14	327.237	113.552	5	246.613	147.29	5	20.3259	16.2746	5
			16	612.412	228.375	5	329.698	114.514	5	3.15983	5.77211	5
			18	891.283	312.105	5	764.381	201.403	5	1.67017	2.93522	5
Figure 7c				PBS			mt-NPBodipy			mt-NPBodipy+L
			0	0	0	5	0	0	5	0	0	5
			8	34.9484	9.10143	5	33.4665	8.39371	5	26.7722	5.12667	5
			10	62.586	33.7602	5	34.6501	15.473	5	13.3201	9.86334	5
			12	59.0991	40.9934	5	52.9428	16.5549	5	16.4896	14.6866	5
			14	104.536	58.6809	5	102.757	39.912	5	17.2507	11.8802	5
			16	195.561	102.771	5	201.866	85.1257	5	21.5663	17.0382	5
			18	420.093	96.2024	5	401.167	104.428	5	18.075	13.6422	5
Figure 7e			PBS	mt-NPBodipy	mt-NPBodipy+L
			41	39.5	47.5
			37.8	43.9	52.6
			44.7	38.2	57.5
			44	40.7	56.5
			38.1	41.2	48.2
Figure 7g			PBS	mt-NPBodipy	mt-NPBodipy+L
			19.1	20.3	27.4
			18.5	19.6	27.6
			19.8	19.3	36
			21.4	16.1	34.9
			21.3	15.3	21.1
Figure 7i
				Naive			mt-NPBodipy+L
			60	0	0	5	0	0	5
			68	106.077	37.8682	5	0	0	5
			70	119.463	39.2373	5	0	0	5
			72	221.076	60.2895	5	0	0	5
			74	282.721	56.7322	5	0	0	5
			76	528.649	165.276	5	0	0	5
			78	1016.71	318.172	5	0	0	5
Figure 7j
				Naive	mt-NPBodipy+L
			78	1
			82	1
			82	1
			82	1
			86	1
			100		0
			100		0
			100		0
			100		0
			100		0
Figure 7k			Naive	mt-NPBodipy+L
			0.62	2.2
			0.86	2.36
			0.84	0.91
			0.61	0.99
			0.69	1.15
Figure 7l
			Naive	mt-NPBodipy+L
			8.68	15.5
			8.24	15
			7.65	10.2
			9.83	9.79
			9.19	10.2
Figure 7m			Naive	mt-NPBodipy+L
			38.4481	53.571
			34.4585	58.3342
			42.1349	56.4495
			23.2654	55.2587
			39.1459	53.1738
Figure 7n			Naive	mt-NPBodipy+L
			20.8098	49.0499
			5.4391	57.5032
			13.9369	49.0499
			13.9369	59.9168
			9.08209	59.5146

## Sheet: Supplementary Fig. 17
Supplementary Fig. 17b
	Diameter (nm)	Intensity (%)									Supplementary Fig. 17c
	0.4	0												DLS	84.28	83.96	82.37
	0.463	0
	0.536	0												PDI	0.184	0.206	0.211
	0.621	0
	0.719	0
	0.833	0
	0.965	0
	1.12	0
	1.29	0
	1.5	0									Supplementary Fig. 17d
	1.74	0
	2.01	0												-19.85	-19.96	-20.59
	2.33	0
	2.7	0
	3.12	0
	3.62	0
	4.19	0
	4.85	0
	5.61	0									Supplementary Fig. 17e							Supplementary Fig. 17f
	6.5	0
	7.53	0										Wavelength (nm)	Normalized intensity (a.u.)					Wavelength (nm)	Normalized intensity (a.u.)
	8.72	0										1200	0.084271					900	0.639007
	10.1	0										1199	0.084934					901	0.665815
	11.7	0										1198	0.085384					902	0.685595
	13.5	0										1197	0.084934					903	0.701666
	15.7	0										1196	0.085448					904	0.71605
	18.2	0										1195	0.086224					905	0.741434
	21	0										1194	0.086838					906	0.756945
	24.4	0										1193	0.087483					907	0.769492
	28.2	1.47										1192	0.086899					908	0.786516
	32.7	8.51										1191	0.086327					909	0.79811
	37.8	19										1190	0.085007					910	0.808819
	43.8	23.5										1189	0.08463					911	0.828641
	50.7	19.7										1188	0.085719					912	0.839329
	58.8	13.1										1187	0.084113					913	0.849935
	68.1	7.54										1186	0.085378					914	0.861065
	78.8	3.9										1185	0.085558					915	0.869045
	91.3	1.86										1184	0.086126					916	0.875636
	106	0.837										1183	0.085062					917	0.884784
	122	0.359										1182	0.086239					918	0.898588
	142	0.149										1181	0.085606					919	0.903404
	164	0.061										1180	0.084502					920	0.908102
	190	0.0244										1179	0.083343					921	0.913706
	220	0.00847										1178	0.083617					922	0.917278
	255	0.00206										1177	0.083279					923	0.926107
	295	0.000273										1176	0.08323					924	0.923841
	342	0										1175	0.082634					925	0.927379
	396	0										1174	0.081886					926	0.936402
	459	0										1173	0.080894					927	0.930578
	531	0										1172	0.080873					928	0.934827
	615	0										1171	0.080307					929	0.932263
	712	0										1170	0.079951					930	0.931662
	825	0										1169	0.079817					931	0.93587
	955	0										1168	0.080261					932	0.932906
	1110	0										1167	0.080076					933	0.930025
	1280	0										1166	0.079814					934	0.93227
	1480	0										1165	0.080015					935	0.931414
	1720	0										1164	0.080158					936	0.926736
	1990	0										1163	0.07968					937	0.924124
	2300	0										1162	0.080027					938	0.921008
	2670	0										1161	0.079921					939	0.919558
	3090	0										1160	0.079927					940	0.915695
	3580	0										1159	0.079857					941	0.910037
	4150	0										1158	0.080423					942	0.903411
	4800	0										1157	0.079936					943	0.902015
	5560	0										1156	0.079884					944	0.892605
	6440	0										1155	0.079893					945	0.894346
	7460	0										1154	0.079425					946	0.888335
	8630	0										1153	0.079078					947	0.880687
												1152	0.078205					948	0.877295
												1151	0.077959					949	0.866489
												1150	0.076942					950	0.860989
												1149	0.077095					951	0.852118
												1148	0.077365					952	0.84002
												1147	0.07658					953	0.833007
												1146	0.076422					954	0.825428
												1145	0.077648					955	0.817842
												1144	0.076906					956	0.810339
												1143	0.075373					957	0.801364
												1142	0.073377					958	0.799844
												1141	0.077171					959	0.79431
												1140	0.078105					960	0.787076
												1139	0.080888					961	0.785217
												1138	0.077651					962	0.778294
												1137	0.076447					963	0.77475
												1136	0.074086					964	0.772346
												1135	0.079133					965	0.767129
												1134	0.081463					966	0.768055
												1133	0.076574					967	0.762203
												1132	0.074774					968	0.760738
												1131	0.078819					969	0.753436
												1130	0.078734					970	0.745248
												1129	0.078561					971	0.744018
												1128	0.078847					972	0.745829
												1127	0.078932					973	0.742188
												1126	0.078759					974	0.743279
												1125	0.079489					975	0.739362
												1124	0.079793					976	0.735327
												1123	0.079486					977	0.736336
												1122	0.079254					978	0.732404
												1121	0.079394					979	0.733973
												1120	0.079635					980	0.738747
												1119	0.079501					981	0.730698
												1118	0.079309					982	0.728846
												1117	0.079075					983	0.724203
												1116	0.079553					984	0.725392
												1115	0.079884					985	0.722828
												1114	0.079717					986	0.713964
												1113	0.080176					987	0.7186
												1112	0.080216					988	0.708734
												1111	0.079896					989	0.705687
												1110	0.080322					990	0.701901
												1109	0.080988					991	0.699586
												1108	0.08059					992	0.6977
												1107	0.080365					993	0.693796
												1106	0.080867					994	0.685803
												1105	0.080982					995	0.684918
												1104	0.080921					996	0.679101
												1103	0.080873					997	0.671984
												1102	0.08073					998	0.669856
												1101	0.079766					999	0.666961
												1100	0.079629					1000	0.663079
												1099	0.079261					1001	0.666105
												1098	0.079729					1002	0.655416
												1097	0.080347					1003	0.656777
												1096	0.080267					1004	0.651506
												1095	0.080678					1005	0.646573
												1094	0.081013					1006	0.645882
												1093	0.081101					1007	0.63681
												1092	0.081417					1008	0.637667
												1091	0.081107					1009	0.633494
												1090	0.081347					1010	0.625756
												1089	0.081484					1011	0.625355
												1088	0.081393					1012	0.619538
												1087	0.081256					1013	0.61665
												1086	0.081089					1014	0.610259
												1085	0.080873					1015	0.605111
												1084	0.080541					1016	0.60346
												1083	0.080678					1017	0.60098
												1082	0.081256					1018	0.598513
												1081	0.081603					1019	0.592772
												1080	0.082023					1020	0.585559
												1079	0.082516					1021	0.583071
												1078	0.082798					1022	0.578615
												1077	0.082662					1023	0.576003
												1076	0.082741					1024	0.570587
												1075	0.082482					1025	0.568251
												1074	0.08223					1026	0.56128
												1073	0.082573					1027	0.559415
												1072	0.082655					1028	0.553687
												1071	0.082579					1029	0.54818
												1070	0.082412					1030	0.54666
												1069	0.082132					1031	0.539738
												1068	0.08209					1032	0.538446
												1067	0.082196					1033	0.534915
												1066	0.082351					1034	0.531585
												1065	0.081944					1035	0.527287
												1064	0.081506					1036	0.522403
												1063	0.081749					1037	0.522983
												1062	0.082266					1038	0.513283
												1061	0.082452					1039	0.509199
												1060	0.082321					1040	0.505448
												1059	0.08268					1041	0.501164
												1058	0.082902					1042	0.498186
												1057	0.082859					1043	0.489778
												1056	0.082935					1044	0.488403
												1055	0.082881					1045	0.482669
												1054	0.082911					1046	0.480886
												1053	0.083334					1047	0.478095
												1052	0.083745					1048	0.474032
												1051	0.083623					1049	0.470937
												1050	0.083151					1050	0.465009
												1049	0.08299					1051	0.460221
												1048	0.083389					1052	0.456511
												1047	0.083574					1053	0.451806
												1046	0.083605					1054	0.447377
												1045	0.083422					1055	0.443936
												1044	0.083468					1056	0.441691
												1043	0.084134					1057	0.432336
												1042	0.083891					1058	0.434989
												1041	0.083808					1059	0.43331
												1040	0.084167					1060	0.426822
												1039	0.084231					1061	0.422484
												1038	0.083985					1062	0.417191
												1037	0.083997					1063	0.415284
												1036	0.084207					1064	0.407594
												1035	0.084402					1065	0.405708
												1034	0.083745					1066	0.403007
												1033	0.083568					1067	0.396208
												1032	0.083656					1068	0.394757
												1031	0.08393					1069	0.390729
												1030	0.084681					1070	0.386805
												1029	0.085235					1071	0.383012
												1028	0.085275					1072	0.378818
												1027	0.08505					1073	0.37459
												1026	0.084742					1074	0.36976
												1025	0.085193					1075	0.368772
												1024	0.085053					1076	0.364537
												1023	0.085007					1077	0.361083
												1022	0.085326					1078	0.355493
												1021	0.085494					1079	0.354374
												1020	0.08588					1080	0.351603
												1019	0.085898					1081	0.345475
												1018	0.086181					1082	0.34553
												1017	0.086936					1083	0.341564
												1016	0.087054					1084	0.336583
												1015	0.087428					1085	0.330917
												1014	0.087921					1086	0.326959
												1013	0.08779					1087	0.324699
												1012	0.087401					1088	0.322924
												1011	0.086768					1089	0.319476
												1010	0.087523					1090	0.318453
												1009	0.087873					1091	0.313431
												1008	0.088289					1092	0.309783
												1007	0.088286					1093	0.307917
												1006	0.088326					1094	0.29964
												1005	0.089181					1095	0.300061
												1004	0.089263					1096	0.295488
												1003	0.08933					1097	0.293035
												1002	0.089123					1098	0.290251
												1001	0.089488					1099	0.288351
												1000	0.089506					1100	0.28652
												999	0.089457					1101	0.283701
												998	0.08926					1102	0.278146
												997	0.089567					1103	0.273862
												996	0.089022					1104	0.272294
												995	0.089585					1105	0.267817
												994	0.089272					1106	0.26193
												993	0.089594					1107	0.262345
												992	0.089899					1108	0.262552
												991	0.089826					1109	0.257087
												990	0.089725					1110	0.253087
												989	0.090215					1111	0.251228
												988	0.09023					1112	0.249577
												987	0.090355					1113	0.247283
												986	0.090376					1114	0.241355
												985	0.090112					1115	0.239151
												984	0.090303					1116	0.240871
												983	0.090571					1117	0.233071
												982	0.090936					1118	0.23066
												981	0.090726					1119	0.227419
												980	0.091213					1120	0.225616
												979	0.091782					1121	0.222908
												978	0.09218					1122	0.218818
												977	0.091474					1123	0.218783
												976	0.091581					1124	0.213422
												975	0.09149					1125	0.212668
												974	0.091237					1126	0.206803
												973	0.091365					1127	0.206706
												972	0.091414					1128	0.198871
												971	0.090647					1129	0.200495
												970	0.090647					1130	0.195942
												969	0.09131					1131	0.191071
												968	0.09131					1132	0.192466
												967	0.092083					1133	0.18649
												966	0.092661					1134	0.180666
												965	0.093227					1135	0.176831
												964	0.092673					1136	0.173418
												963	0.092594					1137	0.171083
												962	0.092862					1138	0.166074
												961	0.092569					1139	0.163358
												960	0.091763					1140	0.156878
												959	0.092107					1141	0.154535
												958	0.091617					1142	0.151081
												957	0.093151					1143	0.146707
												956	0.093005					1144	0.141463
												955	0.092731					1145	0.14127
												954	0.092776					1146	0.136268
												953	0.09222					1147	0.130409
												952	0.092192					1148	0.129449
												951	0.09236					1149	0.127099
												950	0.091992					1150	0.125345
												949	0.093382					1151	0.12283
												948	0.092804					1152	0.119893
												947	0.093424					1153	0.118394
												946	0.092743					1154	0.117054
												945	0.093443					1155	0.115776
												944	0.093582					1156	0.113461
												943	0.094148					1157	0.11382
												942	0.093762					1158	0.113095
												941	0.094042					1159	0.109246
												940	0.093652					1160	0.107733
												939	0.093941					1161	0.108196
												938	0.094638					1162	0.10432
												937	0.094449					1163	0.104306
												936	0.095122					1164	0.103422
												935	0.095803					1165	0.102987
												934	0.095359					1166	0.101778
												933	0.095633					1167	0.101598
												932	0.095323					1168	0.09976
												931	0.095952					1169	0.097356
												930	0.096442					1170	0.097674
												929	0.097997					1171	0.097287
												928	0.097093					1172	0.097252
												927	0.097391					1173	0.094675
												926	0.096728					1174	0.096554
												925	0.097832					1175	0.094067
												924	0.098529					1176	0.091034
												923	0.098809					1177	0.09167
												922	0.098343					1178	0.090364
												921	0.099521					1179	0.090944
												920	0.099429					1180	0.087884
												919	0.101057					1181	0.088388
												918	0.099417					1182	0.085452
												917	0.098946					1183	0.086281
												916	0.100655					1184	0.084277
												915	0.100747					1185	0.084014
												914	0.102766					1186	0.082405
												913	0.104132					1187	0.082501
												912	0.102967					1188	0.082108
												911	0.105717					1189	0.082937
												910	0.104975					1190	0.08065
												909	0.105218					1191	0.078888
												908	0.108698					1192	0.078826
												907	0.109094					1193	0.077789
												906	0.109231					1194	0.077934
												905	0.10715					1195	0.07694
												904	0.109897					1196	0.076387
												903	0.111357					1197	0.073748
												902	0.111972					1198	0.074224
												901	0.115695					1199	0.074646
												900	0.115607					1200	0.074321
												899	0.115148					1201	0.072511
												898	0.116556					1202	0.072725
												897	0.118129					1203	0.073119
												896	0.11749					1204	0.071025
												895	0.12024					1205	0.070217
												894	0.12027					1206	0.069153
												893	0.123498					1207	0.069561
												892	0.123422					1208	0.06983
												891	0.125837					1209	0.069367
												890	0.12744					1210	0.068856
												889	0.13308					1211	0.066776
												888	0.134811					1212	0.067923
												887	0.135672					1213	0.066776
												886	0.137835					1214	0.06717
												885	0.140394					1215	0.065291
												884	0.143244					1216	0.064151
												883	0.145577					1217	0.065132
												882	0.147007					1218	0.062265
												881	0.151552					1219	0.063266
												880	0.153286					1220	0.0644
												879	0.154363					1221	0.062389
												878	0.161673					1222	0.062341
												877	0.165515					1223	0.061892
												876	0.166695					1224	0.060074
												875	0.176731					1225	0.060261
												874	0.178179					1226	0.06071
												873	0.180396					1227	0.060296
												872	0.185395					1228	0.06165
												871	0.193185					1229	0.059204
												870	0.193432					1230	0.058534
												869	0.204544					1231	0.056876
												868	0.202728					1232	0.057732
												867	0.210005					1233	0.056599
												866	0.219027					1234	0.05747
												865	0.224135					1235	0.05682
												864	0.227195					1236	0.056641
												863	0.240273					1237	0.056931
												862	0.239899					1238	0.055038
												861	0.239719					1239	0.054934
												860	0.233401					1240	0.055653
												859	0.26808					1241	0.053918
												858	0.261126					1242	0.054637
												857	0.270152					1243	0.05291
												856	0.284267					1244	0.053041
												855	0.283424					1245	0.053207
												854	0.285563					1246	0.052212
												853	0.295285					1247	0.051176
												852	0.304725					1248	0.051037
												851	0.307432					1249	0.048916
												850	0.323649					1250	0.052101
												849	0.341734					1251	0.0513
												848	0.349537					1252	0.049206
												847	0.352181					1253	0.049034
												846	0.364973					1254	0.049953
												845	0.375376					1255	0.049075
												844	0.392041					1256	0.047217
												843	0.40583					1257	0.048502
												842	0.414156					1258	0.047258
												841	0.429437					1259	0.046602
												840	0.44535					1260	0.046692
												839	0.458129					1261	0.046553
												838	0.472305					1262	0.04636
												837	0.480875					1263	0.044895
												836	0.489298					1264	0.046042
												835	0.506425					1265	0.043472
												834	0.520424					1266	0.043665
												833	0.53861					1267	0.043893
												832	0.552345					1268	0.043935
												831	0.571622					1269	0.044439
												830	0.587365					1270	0.042809
												829	0.598568					1271	0.041434
												828	0.61457					1272	0.04247
												827	0.629971					1273	0.040936
												826	0.647232					1274	0.041075
												825	0.658229					1275	0.040874
												824	0.675331					1276	0.039935
												823	0.691901					1277	0.038698
												822	0.701168					1278	0.040653
												821	0.714845					1279	0.039023
												820	0.733179					1280	0.038719
												819	0.748316					1281	0.038691
												818	0.766009					1282	0.038477
												817	0.782095					1283	0.036425
												816	0.797019					1284	0.037302
												815	0.812123					1285	0.036141
												814	0.823662					1286	0.036908
												813	0.836298					1287	0.034518
												812	0.848445					1288	0.034905
												811	0.858822					1289	0.034615
												810	0.872198					1290	0.034172
												809	0.887143					1291	0.0344
												808	0.896671					1292	0.031872
												807	0.906238					1293	0.033108
												806	0.918561					1294	0.033433
												805	0.929114					1295	0.034221
												804	0.937118					1296	0.031132
												803	0.945052					1297	0.030324
												802	0.953542					1298	0.032604
												801	0.961698					1299	0.030711
												800	0.967557					1300	0.030545
												799	0.974711					1301	0.029875
												798	0.978909					1302	0.030448
												797	0.982691					1303	0.030607
												796	0.988957					1304	0.028811
												795	0.993825					1305	0.029467
												794	0.994917					1306	0.026945
												793	0.996806					1307	0.026441
												792	0.998357					1308	0.026469
												791	0.9985					1309	0.026448
												790	0.999075					1310	0.025508
												789	1					1311	0.025923
												788	0.995084					1312	0.023588
												787	0.991251					1313	0.024665
												786	0.98917					1314	0.024092
												785	0.988349					1315	0.024182
												784	0.986904					1316	0.024037
												783	0.982819					1317	0.023643
												782	0.976695					1318	0.023968
												781	0.968716					1319	0.020762
												780	0.96139					1320	0.021176
												779	0.957256					1321	0.020658
												778	0.952587					1322	0.020285
												777	0.941596					1323	0.020789
												776	0.929428					1324	0.021156
												775	0.920925					1325	0.020064
												774	0.915699					1326	0.019228
												773	0.906354					1327	0.020043
												772	0.894511					1328	0.016913
												771	0.884101					1329	0.019587
												770	0.876758					1330	0.016672
												769	0.868553					1331	0.017238
												768	0.857641					1332	0.017155
												767	0.849653					1333	0.016513
												766	0.84203					1334	0.016402
												765	0.830074					1335	0.015891
												764	0.815628					1336	0.01482
												763	0.806617					1337	0.015995
												762	0.796749					1338	0.014875
												761	0.786722					1339	0.014385
												760	0.778293					1340	0.015331
												759	0.767928					1341	0.012595
												758	0.757561					1342	0.013314
												757	0.748879					1343	0.01207
												756	0.740404					1344	0.013217
												755	0.732139					1345	0.012291
												754	0.721872					1346	0.01225
												753	0.711012					1347	0.011669
												752	0.704328					1348	0.011545
												751	0.697687					1349	0.011386
												750	0.689325					1350	0.010032
												749	0.680655					1351	0.011165
												748	0.670899					1352	0.010391
												747	0.664772					1353	0.008982
												746	0.657551					1354	0.010668
												745	0.652382					1355	0.008871
												744	0.645319					1356	0.010032
												743	0.636965					1357	0.009217
												742	0.631435					1358	0.009362
												741	0.62853					1359	0.008526
												740	0.622686					1360	0.009334
												739	0.616313					1361	0.00789
												738	0.612793					1362	0.009099
												737	0.606426					1363	0.008249
												736	0.602365					1364	0.008491
												735	0.597379					1365	0.006895
												734	0.592545					1366	0.007676
												733	0.590452					1367	0.008602
												732	0.585795					1368	0.006204
												731	0.579866					1369	0.00599
												730	0.575613					1370	0.006743
												729	0.574101					1371	0.005279
												728	0.572243					1372	0.006557
												727	0.564963					1373	0.006612
												726	0.561057					1374	0.005583
												725	0.556324					1375	0.004671
												724	0.552192					1376	0.005887
												723	0.550957					1377	0.005486
												722	0.546206					1378	0.004595
												721	0.540733					1379	0.004256
												720	0.541208					1380	0.004477
												719	0.536581					1381	0.003247
												718	0.532054					1382	0.002729
												717	0.528118					1383	0.003144
												716	0.523232					1384	0.002881
												715	0.518745					1385	0.002273
												714	0.514848					1386	0.001872
												713	0.508186					1387	0.002674
												712	0.504393					1388	0.001755
												711	0.501719					1389	0.002349
												710	0.496842					1390	0
												709	0.492705					1391	0.002411
												708	0.487698					1392	0.001105
												707	0.48016					1393	0.001257
												706	0.474979					1394	0.001838
												705	0.471076					1395	0.001727
												704	0.46655					1396	0.002183
												703	0.462397					1397	0.001078
												702	0.454956					1398	0.000649
												701	0.447707					1399	0.000345
												700	0.439907					1400	0.000988
												699	0.433985
												698	0.430301
												697	0.422376
												696	0.416332
												695	0.41353
												694	0.40535
												693	0.397145
												692	0.39327
												691	0.391542
												690	0.383198
												689	0.377527
												688	0.372657
												687	0.362341
												686	0.359835
												685	0.353525
												684	0.348393
												683	0.34345
												682	0.335559
												681	0.332748
												680	0.32914
												679	0.326342
												678	0.319409
												677	0.313933
												676	0.308083
												675	0.304901
												674	0.300138
												673	0.295833
												672	0.291212
												671	0.290418
												670	0.286874
												669	0.279616
												668	0.278606
												667	0.274873
												666	0.273675
												665	0.271612
												664	0.26753
												663	0.262209
												662	0.261537
												661	0.259365
												660	0.260198
												659	0.256563
												658	0.255051
												657	0.250896
												656	0.248587
												655	0.247328
												654	0.244818
												653	0.244483
												652	0.244383
												651	0.24347
												650	0.2401
												649	0.242256
												648	0.241615
												647	0.240045
												646	0.239537
												645	0.239126
												644	0.238767
												643	0.237487
												642	0.238627
												641	0.23877
												640	0.237493
												639	0.23863
												638	0.238162
												637	0.240556
												636	0.240565
												635	0.240191
												634	0.242387
												633	0.241916
												632	0.242871
												631	0.24507
												630	0.246004
												629	0.248967
												628	0.249487
												627	0.25099
												626	0.255815
												625	0.255264
												624	0.258629
												623	0.261796
												622	0.262024
												621	0.266146
												620	0.268637
												619	0.273045
												618	0.275874
												617	0.279607
												616	0.284793
												615	0.288611
												614	0.289938
												613	0.294114
												612	0.295632
												611	0.297972
												610	0.30265
												609	0.306197
												608	0.309285
												607	0.312814
												606	0.312543
												605	0.317949
												604	0.321715
												603	0.324775
												602	0.326977
												601	0.329177
												600	0.332389
												599	0.334826
												598	0.335787
												597	0.338589
												596	0.338686
												595	0.338768
												594	0.341357
												593	0.343493
												592	0.344801
												591	0.344758
												590	0.346559
												589	0.347426
												588	0.348342
												587	0.349616
												586	0.351259
												585	0.351034
												584	0.350827
												583	0.351326
												582	0.352388
												581	0.350997
												580	0.352999
												579	0.355807
												578	0.354344
												577	0.354161
												576	0.353483
												575	0.355144
												574	0.355269
												573	0.354663
												572	0.355287
												571	0.356215
												570	0.356221
												569	0.359147
												568	0.358469
												567	0.357869
												566	0.356674
												565	0.357152
												564	0.357885
												563	0.3578
												562	0.358733
												561	0.357428
												560	0.35793
												559	0.357535
												558	0.356504
												557	0.355235
												556	0.353668
												555	0.354134
												554	0.352333
												553	0.352652
												552	0.351688
												551	0.351283
												550	0.349385
												549	0.347986
												548	0.346717
												547	0.345437
												546	0.344068
												545	0.342708
												544	0.34094
												543	0.339419
												542	0.339127
												541	0.337871
												540	0.336642
												539	0.334543
												538	0.331906
												537	0.330467
												536	0.329411
												535	0.329238
												534	0.328073
												533	0.327659
												532	0.327321
												531	0.327592
												530	0.327476
												529	0.326293
												528	0.326609
												527	0.327875
												526	0.328851
												525	0.328851
												524	0.328359
												523	0.328827
												522	0.33089
												521	0.331854
												520	0.333567
												519	0.33464
												518	0.335626
												517	0.337065
												516	0.339626
												515	0.341522
												514	0.344016
												513	0.347052
												512	0.349346
												511	0.350921
												510	0.353215
												509	0.355825
												508	0.357879
												507	0.359905
												506	0.36274
												505	0.364933
												504	0.366956
												503	0.369183
												502	0.370896
												501	0.372593
												500	0.374074
												499	0.375291
												498	0.376904
												497	0.37757
												496	0.378279
												495	0.378711
												494	0.377774
												493	0.377539
												492	0.379027
												491	0.378157
												490	0.377567
												489	0.377089
												488	0.377269
												487	0.37694
												486	0.375854
												485	0.374993
												484	0.374184
												483	0.37262
												482	0.369612
												481	0.367799
												480	0.367531
												479	0.369335
												478	0.370731
												477	0.369496
												476	0.368276
												475	0.367044
												474	0.366536
												473	0.36608
												472	0.365097
												471	0.365176
												470	0.364629
												469	0.362165
												468	0.361167
												467	0.360948
												466	0.359248
												465	0.358228
												464	0.35664
												463	0.354611
												462	0.355299
												461	0.355147
												460	0.353395
												459	0.351877
												458	0.351001
												457	0.350301
												456	0.347724
												455	0.344734
												454	0.342063
												453	0.340156
												452	0.33868
												451	0.336018
												450	0.332922
												449	0.330394
												448	0.329356
												447	0.328231
												446	0.326908
												445	0.323592
												444	0.318764
												443	0.31696
												442	0.314928
												441	0.313258
												440	0.312878
												439	0.311813
												438	0.310061
												437	0.306696
												436	0.306143
												435	0.304731
												434	0.302824
												433	0.301038
												432	0.300207
												431	0.299383
												430	0.296934
												429	0.295161
												428	0.294254
												427	0.294056
												426	0.293366
												425	0.290735
												424	0.291294
												423	0.290385
												422	0.291744
												421	0.292015
												420	0.28988
												419	0.291328
												418	0.292395
												417	0.290725
												416	0.292639
												415	0.293077
												414	0.293582
												413	0.294732
												412	0.29802
												411	0.29994
												410	0.307688
												409	0.306155
												408	0.305917
												407	0.311977
												406	0.315752
												405	0.320075
												404	0.326673
												403	0.333597
												402	0.34289
												401	0.350401
												400	0.361572

## Sheet: Supplementary Fig. 20
	PBS		Day	1	2	3	4	5
			0	0	0	0	0	0
			6	106.261	79.3965	62.5461	61.9458	74.9511
			8	284.177	303.628	296.195	301.019	338.926
			10	603.908	563.748	633.284	494.481	494.481
			12	855.599	839.109	854.297	710.556	589.499
			14	1285.3	1117.03	1264.44	1319.59	1065.99
	NPBodipy		Day	1	2	3	4	5
			0	0	0	0	0	0
			6	152.124	118.225	160.821	164.671	160.901
			8	304.838	311.188	309.764	234.576	292.821
			10	616.615	603.173	432.304	608.522	394.823
			12	815.23	816.325	754.638	667.701	927.114
			14	1164.69	1029.21	810.146	877.37	1079.04
	mt-NPBodipy		Day	1	2	3	4	5
			0	0	0	0	0	0
			6	153.786	83.041	148.116	192.485	183.175
			8	304.146	296.4	292.207	218.295	268.001
			10	548.488	647.441	377.055	642.56	347.417
			12	777.111	758.696	584.32	562.692	822.627
			14	962.476	923.115	791.074	685.5	857.711
	NPBodipy + L		Day	1	2	3	4	5
			0	0	0	0	0	0
			6	110.438	137.109	90.4513	168.52	170.404
			8	217.858	239.982	260.812	192.451	238.473
			10	230.348	286.766	138.056	283.092	123.009
			12	279.169	270.183	185.856	175.666	303.262
			14	437.229	397.902	323.589	266.585	360.734
	mt-NPBodipy + L		Day	1	2	3	4	5
			0	0	0	0	0	0
			6	116.235	155.825	133.812	136.808	226.45
			8	112.181	106.305	110.593	104.604	125.023
			10	84.6585	75.2237	95.6202	140.932	142.865
			12	77.1677	97.2199	83.3386	74.4353	113.04
			14	76.5858	84.2178	77.0186	78.2901	105.798

## Sheet: Supplementary Fig. 22
	Primary
			PBS
			Day	1	2	3	4	5	6	7
			0	0	0	0	0	0	0	0
			8	97.2932	127.929	88.7344	136.464	97.4964	151.725	113.003
			10	205.952	224.673	270.317	219.264	140.566	198.479	161.85
			12	141.667	380.529	98.3168	223.363	137.415	180.868	246.672
			14	156.602	484.237	298.322	314.349	334.577	247.88	454.694
			16	509.254	599.609	335.382	898.184	601.046	410.406	933.003
			18	663.297	937.168	498.503	1320.21	880.764	669.715	1269.32
			mt-NPBodipy
			Day	1	2	3	4	5	6	7
			0	0	0	0	0	0	0	0
			8	115.355	139.809	111.098	130.222	147.065	97.6217	112.907
			10	181.256	111.059	97.9383	159.91	97.6699	201.633	97.5605
			12	222.334	141.279	141.213	180.48	247.352	161.137	216.254
			14	222.918	141.406	549.528	142.383	194.508	157.019	318.533
			16	358.534	220.814	452.987	323.615	249.664	203.775	498.499
			18	804.943	515.675	1058.92	745.29	869.76	495.359	860.721
			mt-NPBodipy + L
			Day	1	2	3	4	5	6	7
			0	0	0	0	0	0	0	0
			8	174.887	96.6504	130.012	105.103	77.2209	169.542	139.539
			10	141.992	120.32	83.7713	120.514	53.3028	84.0406	119.741
			12	99.5929	142.317	142.188	84.8253	121.875	219	120.901
			14	54.5139	15.429	6.72755	20.5573	6.9237	141.213	15.283
			16	0	0	0	35.9089	43.6587	0	0
			18	0	0	0	70.3091	122.649	0	0
	Distant
			PBS
				Day	1	2	3	4	5	6	7
				0	0	0	0	0	0
				8	31.1215	38.9765	40.7647	18.6882	29.5496	39.9012	45.637
				10	35.4783	120.125	44.6924	19.542	75.6428	59.1199	83.5019
				12	45.2111	20.82	45.4282	15.3322	64.2976	90.7497	131.855
				14	84.3648	45.6459	70.9818	54.3403	110.811	162.203	203.407
				16	84.4181	86.3928	154.958	141.085	327.083	299.387	275.606
				18	297.433	417.717	361.163	507.57	581.896	410.239	364.631
			mt-NPBodipy
				Day	1	2	3	4	5	6	7
				0	0	0	0	0	0	0	0
				8	43.5767	34.9991	27.7923	27.9544	32.0768	22.6811	45.1851
				10	20.3775	6.28	45.1676	36.0811	44.3916	45.7758	44.4773
				12	45.603	45.385	45.7336	36.4297	69.6225	45.3409	82.485
				14	176.52	84.1467	70.0339	69.8992	138.583	92.7059	87.4076
				16	328.998	164.131	120.127	141.279	317.641	179.427	161.462
				18	483.504	470.278	252.652	251.156	446.064	420.011	484.504
			mt-NPBodipy + L
				Day	1	2	3	4	5	6	7
				0	0	0	0	0	0	0	0
				8	23.0791	22.815	32.7015	34.5119	27.471	25.681	21.1456
				10	4.22392	13.95	23.6218	4.54272	24.6016	20.6559	1.6444
				12	20.2476	6.96754	44.9946	15.8771	20.3286	7.01206	0
				14	6.96754	15.1357	37.4865	20.4587	20.4265	20.2796	0
				16	15.7272	6.85755	42.3725	44.7785	15.4791	25.7489	0
				18	13.4549	15.6051	44.4875	24.0216	13.129	15.8272	0

## Sheet: Supplementary Fig. 24
		Naive		60	0	0	0	0	0
				68	76.2024	143.757	64.4703	146.656	99.2976
				70	96.5178	157.926	70.8714	160.944	111.059
				72	164.655	227.661	172.387	315.551	225.124
				74	258.3	320.5	200.726	346.804	287.273
				76	467.98	506.745	395.631	457.322	815.569
				78	907.202	1011.36	671.8	956.519	1536.64
				80	1445.86	1483.48	1120.99	1519.41
		mt-NPBodipy + L		60	0	0	0	0	0
				68	0	0	0	0	0
				70	0	0	0	0	0
				72	0	0	0	0	0
				74	0	0	0	0	0
				76	0	0	0	0	0
				78	0	0	0	0	0
				80	0	0	0	0	0
